# Supplementary material for: Experimental and Monte Carlo simulation study on a core–shell NiFe2O4@HKUST-1/graphene oxide nanocomposite for Congo Red adsorption
Source: RSC Adv. 2025 Jul 2;15(27):21240–56. doi: 10.1039/d5ra02381e (PMC12216895; doi:10.1039/d5ra02381e)
Supplement: RA-015-D5RA02381E-s001 [file RA-015-D5RA02381E-s001.mol2]

# Mol2 file generated by Materials Studio
@<TRIPOS>MOLECULE
"11314"
70 75 0 0 0 
SMALL
USER_CHARGES


@<TRIPOS>ATOM
1 S1 9.50199 2.50336 0.590548 S.o2 0 **** 0
2 S2 -9.49039 2.49786 -0.659025 S.o2 0 **** 0
3 O3 10.2592 3.0525 -0.829015 O.3 0 **** 0
4 O4 -10.2741 3.06805 0.737429 O.3 0 **** 0
5 O5 8.31746 3.37714 0.800686 O.2 0 **** 0
6 O6 10.6407 2.52487 1.53899 O.2 0 **** 0
7 O7 -8.303 3.36956 -0.860923 O.2 0 **** 0
8 O8 -10.6111 2.50377 -1.62885 O.2 0 **** 0
9 N9 7.36434 -2.85265 -0.672994 N.2 0 **** 0
10 N10 -7.37421 -2.84723 0.687478 N.2 0 **** 0
11 N11 5.70679 -0.847265 -0.0808199 N.2 0 **** 0
12 N12 -5.70643 -0.843056 0.11379 N.2 0 **** 0
13 N13 4.91448 0.13719 0.189791 N.2 0 **** 0
14 N14 -4.9111 0.144508 -0.136135 N.2 0 **** 0
15 C15 9.87479 -0.157292 -0.066729 C.2 0 **** 0
16 C16 -9.87295 -0.153129 0.0290994 C.2 0 **** 0
17 C17 9.34053 -1.46033 -0.378114 C.2 0 **** 0
18 C18 -9.34425 -1.45472 0.354947 C.2 0 **** 0
19 C19 8.95191 0.885339 0.250992 C.2 0 **** 0
20 C20 -8.94528 0.885821 -0.285681 C.2 0 **** 0
21 C21 7.92752 -1.65941 -0.376744 C.2 0 **** 0
22 C22 -7.93172 -1.65489 0.375778 C.2 0 **** 0
23 C23 7.04363 -0.586571 -0.0540638 C.2 0 **** 0
24 C24 -7.04263 -0.583883 0.0613337 C.2 0 **** 0
25 C25 7.56706 0.682134 0.257005 C.2 0 **** 0
26 C26 -7.56069 0.682449 -0.267698 C.2 0 **** 0
27 C27 11.2768 0.0310238 -0.101927 C.2 0 **** 0
28 C28 -11.2748 0.037658 0.0472853 C.2 0 **** 0
29 C29 10.2417 -2.50761 -0.683646 C.2 0 **** 0
30 C30 -10.2505 -2.49974 0.652915 C.2 0 **** 0
31 C31 12.1393 -1.0211 -0.422838 C.2 0 **** 0
32 C32 -12.1427 -1.01136 0.364127 C.2 0 **** 0
33 C33 11.6233 -2.29299 -0.71077 C.2 0 **** 0
34 C34 -11.632 -2.28291 0.663095 C.2 0 **** 0
35 C35 0.721678 -0.0973629 0.0824011 C.2 0 **** 0
36 C36 -0.718903 -0.0953117 -0.00455615 C.2 0 **** 0
37 C37 3.56914 -0.00780385 0.166679 C.2 0 **** 0
38 C38 -3.56601 -0.00132667 -0.102485 C.2 0 **** 0
39 C39 1.49984 -1.26077 -0.150606 C.2 0 **** 0
40 C40 -1.49956 -1.26109 0.207209 C.2 0 **** 0
41 C41 1.41206 1.10211 0.397166 C.2 0 **** 0
42 C42 -1.40657 1.11038 -0.300875 C.2 0 **** 0
43 C43 2.89643 -1.22437 -0.118535 C.2 0 **** 0
44 C44 -2.896 -1.22271 0.167884 C.2 0 **** 0
45 C45 2.80082 1.14968 0.440182 C.2 0 **** 0
46 C46 -2.79508 1.16017 -0.350566 C.2 0 **** 0
47 H47 6.87051 1.4972 0.5036 H 0 **** 0
48 H48 -6.85961 1.49495 -0.510072 H 0 **** 0
49 H49 11.6919 1.02047 0.143836 H 0 **** 0
50 H50 -11.6853 1.02669 -0.207844 H 0 **** 0
51 H51 9.86299 -3.5238 -0.893314 H 0 **** 0
52 H52 -9.87571 -3.51606 0.868728 H 0 **** 0
53 H53 13.2264 -0.846045 -0.44084 H 0 **** 0
54 H54 -13.2296 -0.834309 0.369865 H 0 **** 0
55 H55 12.3027 -3.12599 -0.951201 H 0 **** 0
56 H56 -12.3156 -3.11375 0.899064 H 0 **** 0
57 H57 6.32762 -2.89428 -0.696168 H 0 **** 0
58 H58 7.91236 -3.63972 -1.05904 H 0 **** 0
59 H59 -6.33815 -2.88526 0.734812 H 0 **** 0
60 H60 -7.92628 -3.62143 1.09388 H 0 **** 0
61 H61 0.991606 -2.20148 -0.421679 H 0 **** 0
62 H62 -0.993925 -2.20681 0.465452 H 0 **** 0
63 H63 0.834991 2.0012 0.665145 H 0 **** 0
64 H64 -0.827289 2.01332 -0.550653 H 0 **** 0
65 H65 3.5018 -2.12069 -0.330535 H 0 **** 0
66 H66 -3.50338 -2.12185 0.361125 H 0 **** 0
67 H67 3.33847 2.07645 0.69236 H 0 **** 0
68 H68 -3.33026 2.09168 -0.590206 H 0 **** 0
69 H69 9.52038 3.28018 -1.47501 H 0 **** 0
70 H70 -9.54775 3.30208 1.39518 H 0 **** 0
@<TRIPOS>BOND
1 1 3 1
2 1 5 2
3 1 6 2
4 1 19 1
5 2 4 1
6 2 7 2
7 2 8 2
8 2 20 1
9 3 69 1
10 4 70 1
11 9 21 1
12 9 57 1
13 9 58 1
14 10 22 1
15 10 59 1
16 10 60 1
17 11 13 2
18 11 23 1
19 12 14 2
20 12 24 1
21 13 37 1
22 14 38 1
23 15 17 1
24 15 19 1
25 15 27 2
26 16 18 1
27 16 20 1
28 16 28 2
29 17 21 1
30 17 29 2
31 18 22 1
32 18 30 2
33 19 25 2
34 20 26 2
35 21 23 2
36 22 24 2
37 23 25 1
38 24 26 1
39 25 47 1
40 26 48 1
41 27 31 1
42 27 49 1
43 28 32 1
44 28 50 1
45 29 33 1
46 29 51 1
47 30 34 1
48 30 52 1
49 31 33 2
50 31 53 1
51 32 34 2
52 32 54 1
53 33 55 1
54 34 56 1
55 35 36 1
56 35 39 2
57 35 41 1
58 36 40 2
59 36 42 1
60 37 43 2
61 37 45 1
62 38 44 2
63 38 46 1
64 39 43 1
65 39 61 1
66 40 44 1
67 40 62 1
68 41 45 2
69 41 63 1
70 42 46 2
71 42 64 1
72 43 65 1
73 44 66 1
74 45 67 1
75 46 68 1
