# Supplementary material for: Experimental and Monte Carlo simulation study on a core–shell NiFe2O4@HKUST-1/graphene oxide nanocomposite for Congo Red adsorption
Source: RSC Adv. 2025 Jul 2;15(27):21240–56. doi: 10.1039/d5ra02381e (PMC12216895; doi:10.1039/d5ra02381e)
Supplement: RA-015-D5RA02381E-s002 [file RA-015-D5RA02381E-s002.mol2]

# Mol2 file generated by Materials Studio
@<TRIPOS>MOLECULE
structure
31 42 0 0 0 
SMALL
USER_CHARGES


@<TRIPOS>ATOM
1 Fe0 -1.83598 5.10703e-015 -5.99628 Fe 0 **** 0
2 Fe0 3.05996 -3.46195 -11.9926 Fe 0 **** 0
3 Fe1 0.611993 -6.92391 -8.99442 Fe 0 **** 0
4 Fe1 0.611993 -1.73098 -5.99628 Fe 0 **** 0
5 Fe2 0.611993 -4.32744 -10.4935 Fe 0 **** 0
6 Fe2 0.611993 0.865489 -7.49535 Fe 0 **** 0
7 Fe3 0.611993 -4.32744 -7.49535 Fe 0 **** 0
8 Fe3 0.611993 0.865489 -4.49721 Fe 0 **** 0
9 Ni4 -2.44797 1.73098 -2.99814 Ni 0 **** 0
10 Ni4 2.44797 -1.73098 -8.99442 Ni 0 **** 0
11 Ni5 -1.22399 -1.73098 -2.99814 Ni 0 **** 0
12 Ni5 3.67196 -5.19293 -8.99442 Ni 0 **** 0
13 O6 -0.478471 -3.46196 -5.99628 O.3 0 **** 0
14 O6 -0.478471 1.73098 -2.99814 O.3 0 **** 0
15 O7 1.79147 -5.06705 -11.9926 O.3 0 **** 0
16 O7 1.79147 -5.06705 -5.99628 O.3 0 **** 0
17 O8 1.79147 -7.85234 -10.3845 O.3 0 **** 0
18 O8 1.79147 -2.65941 -7.38633 O.3 0 **** 0
19 O9 -3.10447 0.802543 -4.60624 O.3 0 **** 0
20 O9 1.79147 -2.65941 -10.6025 O.3 0 **** 0
21 O9 1.79147 -2.65941 -4.60624 O.3 0 **** 0
22 O10 1.70246 -5.19293 -8.99442 O.3 0 **** 0
23 O10 1.70246 1.73098e-006 -5.99628 O.3 0 **** 0
24 O11 -0.567484 -3.58784 -8.99442 O.3 0 **** 0
25 O11 -0.567484 1.60509 -5.99628 O.3 0 **** 0
26 O11 4.32846 -7.04979 -8.99442 O.3 0 **** 0
27 O12 -0.567484 -5.99548 -7.60437 O.3 0 **** 0
28 O12 -0.567484 -0.802543 -4.60623 O.3 0 **** 0
29 O12 4.32846 -4.2645 -10.6025 O.3 0 **** 0
30 O13 -0.567484 -0.802543 -7.38633 O.3 0 **** 0
31 O13 -0.567484 -0.802543 -1.39005 O.3 0 **** 0
@<TRIPOS>BOND
1 19 1 1
2 25 1 1
3 28 1 1
4 30 1 1
5 15 2 1
6 20 2 1
7 29 2 1
8 17 3 1
9 22 3 1
10 27 3 1
11 13 4 1
12 18 4 1
13 21 4 1
14 23 4 1
15 28 4 1
16 30 4 1
17 15 5 1
18 20 5 1
19 22 5 1
20 24 5 1
21 23 6 1
22 25 6 1
23 30 6 1
24 13 7 1
25 16 7 1
26 18 7 1
27 22 7 1
28 24 7 1
29 27 7 1
30 14 8 1
31 23 8 1
32 25 8 1
33 28 8 1
34 14 9 1
35 19 9 1
36 18 10 1
37 20 10 1
38 28 11 1
39 31 11 1
40 22 12 1
41 26 12 1
42 29 12 1
