# Supplementary material for: Experimental and Monte Carlo simulation study on a core–shell NiFe2O4@HKUST-1/graphene oxide nanocomposite for Congo Red adsorption
Source: RSC Adv. 2025 Jul 2;15(27):21240–56. doi: 10.1039/d5ra02381e (PMC12216895; doi:10.1039/d5ra02381e)
Supplement: RA-015-D5RA02381E-s003 [file RA-015-D5RA02381E-s003.mol2]

# Mol2 file generated by Materials Studio
@<TRIPOS>MOLECULE
"Sketch 1"
82 97 0 0 0 
SMALL
USER_CHARGES


@<TRIPOS>ATOM
1 C -2.92523 1.95306 0.0745495 C.3 0 **** 0
2 C -2.20049 0.640359 -0.296712 C.2 0 **** 0
3 C -0.683659 0.650225 -0.602177 C.3 0 **** 0
4 C -0.00407454 1.98705 -0.256683 C.2 0 **** 0
5 C -0.82864 3.27699 -0.336817 C.2 0 **** 0
6 C -2.33204 3.17928 -0.651084 C.3 0 **** 0
7 C -0.156028 4.6405 -0.0824334 C.2 0 **** 0
8 C 1.36509 4.70852 0.168676 C.2 0 **** 0
9 C 2.18708 3.40574 0.233126 C.2 0 **** 0
10 C 1.49135 2.04824 0.112417 C.2 0 **** 0
11 C 0.0417646 -0.587679 -0.0428268 C.2 0 **** 0
12 C 1.53585 -0.571857 0.254358 C.2 0 **** 0
13 C 2.29159 0.75256 0.342256 C.2 0 **** 0
14 C 3.77551 0.792959 0.788483 C.3 0 **** 0
15 C 4.48497 2.09549 0.336426 C.2 0 **** 0
16 C 3.71693 3.43089 0.310194 C.2 0 **** 0
17 C -0.700554 -1.90868 0.134429 C.2 0 **** 0
18 C -2.15111 -1.99906 -0.324748 C.2 0 **** 0
19 C -2.97144 -0.697562 -0.402429 C.2 0 **** 0
20 C 4.57633 -0.548965 0.77337 C.3 0 **** 0
21 C 3.77146 -1.81095 0.376573 C.3 0 **** 0
22 C 2.2364 -1.91263 0.450854 C.3 0 **** 0
23 C 0.0582837 -3.15714 0.630313 C.3 0 **** 0
24 C 1.43894 -3.13853 -0.0643825 C.3 0 **** 0
25 C 5.93446 2.0714 -0.16056 C.2 0 **** 0
26 C 6.66114 0.735102 -0.321853 C.2 0 **** 0
27 C 5.98176 -0.570905 0.123838 C.2 0 **** 0
28 C 2.16283 -4.45277 0.254431 C.3 0 **** 0
29 C 3.69022 -4.45623 0.110667 C.2 0 **** 0
30 C 4.50843 -3.15925 0.25775 C.2 0 **** 0
31 C 1.4356 -5.81383 0.257963 C.3 0 **** 0
32 C -0.0180265 -5.70845 0.759626 C.2 0 **** 0
33 C -0.837733 -4.42076 0.53038 C.3 0 **** 0
34 C -2.69253 -3.3725 -0.738669 C.2 0 **** 0
35 C -1.71245 -4.56447 -0.732941 C.3 0 **** 0
36 C 6.05025 -3.23708 0.324684 C.3 0 **** 0
37 C 6.62107 -4.37103 -0.559867 C.2 0 **** 0
38 C 5.85997 -5.70288 -0.693302 C.2 0 **** 0
39 C 4.40089 -5.76547 -0.227041 C.2 0 **** 0
40 C 6.75878 -1.90217 0.0227366 C.2 0 **** 0
41 C 3.63637 -7.09745 -0.135262 C.2 0 **** 0
42 C 2.21594 -7.12966 0.470607 C.3 0 **** 0
43 O 3.0407 -2.02466 1.70053 O.3 0 **** 0
44 C 8.26455 -1.90902 -0.329567 C.2 0 **** 0
45 O 9.03654 -3.20662 -0.320476 O.co2 0 **** 0
46 O 9.00234 -0.617973 -0.581516 O.co2 0 **** 0
47 O 1.73212 -5.14101 -1.03759 O.3 0 **** 0
48 C -3.05974 4.4518 -0.180528 C.2 0 **** 0
49 O -3.0253 5.69804 -1.03254 O.co2 0 **** 0
50 O -3.92494 4.40822 1.05654 O.co2 0 **** 0
51 O 4.46125 4.74255 0.243517 O.3 0 **** 0
52 H -2.8459 2.11449 1.20027 H 0 **** 0
53 H -4.02583 1.87356 -0.211714 H 0 **** 0
54 H -0.605061 0.557597 -1.73569 H 0 **** 0
55 H -2.4749 3.05738 -1.77551 H 0 **** 0
56 H -0.77755 5.59617 -0.0793127 H 0 **** 0
57 H 1.87562 5.71859 0.305465 H 0 **** 0
58 H 3.6668 0.975301 1.90854 H 0 **** 0
59 C -4.50664 -0.739646 -0.555917 C.2 0 **** 0
60 H 4.80144 -0.725289 1.87692 H 0 **** 0
61 H 0.256136 -2.99172 1.74076 H 0 **** 0
62 H 1.29444 -3.04965 -1.19169 H 0 **** 0
63 H 6.47114 3.0458 -0.409813 H 0 **** 0
64 H 7.70771 0.706203 -0.772917 H 0 **** 0
65 H -0.497602 -6.58668 1.30581 H 0 **** 0
66 H -1.56502 -4.35569 1.40584 H 0 **** 0
67 H -3.77954 -3.52979 -1.04407 H 0 **** 0
68 H -1.05644 -4.53167 -1.6647 H 0 **** 0
69 H -2.30116 -5.54036 -0.707256 H 0 **** 0
70 H 6.3129 -3.50496 1.40118 H 0 **** 0
71 H 7.60615 -4.22093 -1.11366 H 0 **** 0
72 H 6.38234 -6.61647 -1.13158 H 0 **** 0
73 H 4.11665 -8.05965 -0.513558 H 0 **** 0
74 O 2.32111 -7.39859 1.95223 O.3 0 **** 0
75 H 1.63276 -7.98118 -0.0135544 H 0 **** 0
76 H 10.0242 -3.04622 0.160124 H 0 **** 0
77 H -3.40618 4.92728 1.88935 H 0 **** 0
78 H 3.84452 5.54182 0.704955 H 0 **** 0
79 O -5.30703 0.539466 -0.637737 O.co2 0 **** 0
80 O -5.21549 -2.07176 -0.620462 O.co2 0 **** 0
81 H 1.30816 -7.37443 2.40549 H 0 **** 0
82 H -6.23933 -1.9666 -0.204778 H 0 **** 0
@<TRIPOS>BOND
1 3 2 1
2 4 3 1
3 5 4 1
4 6 5 1
5 1 2 1
6 1 6 1
7 8 7 1
8 9 8 2
9 10 9 1
10 5 7 2
11 4 10 2
12 12 11 1
13 13 12 2
14 10 13 1
15 3 11 1
16 15 14 1
17 16 15 2
18 9 16 1
19 13 14 1
20 18 17 1
21 19 18 1
22 2 19 2
23 11 17 2
24 21 20 1
25 22 21 1
26 12 22 1
27 14 20 1
28 24 23 1
29 22 24 1
30 17 23 1
31 26 25 2
32 27 26 1
33 20 27 1
34 15 25 1
35 29 28 1
36 30 29 2
37 21 30 1
38 24 28 1
39 32 31 2
40 33 32 1
41 23 33 1
42 28 31 1
43 35 34 1
44 18 34 2
45 33 35 1
46 37 36 1
47 38 37 2
48 39 38 1
49 30 36 1
50 29 39 1
51 27 40 2
52 36 40 1
53 42 41 1
54 31 42 1
55 39 41 2
56 21 43 1
57 22 43 1
58 40 44 1
59 44 45 1
60 44 46 2
61 28 47 1
62 31 47 1
63 6 48 1
64 48 49 2
65 48 50 1
66 16 51 1
67 1 52 1
68 1 53 1
69 3 54 1
70 6 55 1
71 7 56 1
72 8 57 1
73 14 58 1
74 19 59 1
75 20 60 1
76 23 61 1
77 24 62 1
78 25 63 1
79 26 64 1
80 32 65 1
81 33 66 1
82 34 67 1
83 35 68 1
84 35 69 1
85 36 70 1
86 37 71 1
87 38 72 1
88 41 73 1
89 42 74 1
90 42 75 1
91 45 76 1
92 50 77 1
93 51 78 1
94 59 79 2
95 59 80 1
96 74 81 1
97 80 82 1
