# Supplementary material for: Experimental and Monte Carlo simulation study on a core–shell NiFe2O4@HKUST-1/graphene oxide nanocomposite for Congo Red adsorption
Source: RSC Adv. 2025 Jul 2;15(27):21240–56. doi: 10.1039/d5ra02381e (PMC12216895; doi:10.1039/d5ra02381e)
Supplement: RA-015-D5RA02381E-s005 [file RA-015-D5RA02381E-s005.mol2]

# Mol2 file generated by Materials Studio
@<TRIPOS>MOLECULE
HKUST
1910 2306 1 0 0 
SMALL
USER_CHARGES


@<TRIPOS>ATOM
1 Cu1 5.685 0 20.619 Cu 1 UNK1 0
2 O2 4.124 0 22.179 O.3 1 UNK1 0
3 Cu1 7.467 0 18.836 Cu 1 UNK1 0
4 O1 4.941 1.29 19.518 O.3 1 UNK1 0
5 O1 6.785 1.29 21.363 O.3 1 UNK1 0
6 Cu1 5.685 20.619 0 Cu 1 UNK1 0
7 O2 4.124 22.179 0 O.3 1 UNK1 0
8 Cu1 7.467 18.836 0 Cu 1 UNK1 0
9 O1 6.785 21.363 1.29 O.3 1 UNK1 0
10 O1 4.941 19.518 1.29 O.3 1 UNK1 0
11 Cu1 5.685 20.619 26.303 Cu 1 UNK1 0
12 O1 4.941 19.518 25.013 O.3 1 UNK1 0
13 O2 4.124 22.179 26.303 O.3 1 UNK1 0
14 C1 5.377 18.528 24.464 C.3 1 UNK1 0
15 C2 4.764 17.916 23.246 C.3 1 UNK1 0
16 C3 5.333 16.778 22.677 C.3 1 UNK1 0
17 H1 6.076 16.406 23.049 H 1 UNK1 0
18 O1 1.29 18.092 19.937 O.3 1 UNK1 0
19 C1 1.839 18.528 20.927 C.3 1 UNK1 0
20 C2 3.057 17.916 21.539 C.3 1 UNK1 0
21 C3 3.626 18.485 22.677 C.3 1 UNK1 0
22 H1 3.255 19.228 23.049 H 1 UNK1 0
23 O1 4.941 14.442 19.937 O.3 1 UNK1 0
24 C1 5.377 14.991 20.927 C.3 1 UNK1 0
25 C2 4.764 16.209 21.539 C.3 1 UNK1 0
26 O1 6.366 14.442 21.363 O.3 1 UNK1 0
27 C3 3.626 16.778 20.97 C.3 1 UNK1 0
28 H1 3.255 16.406 20.227 H 1 UNK1 0
29 O1 6.366 18.092 25.013 O.3 1 UNK1 0
30 O1 1.29 19.518 21.363 O.3 1 UNK1 0
31 Cu1 0 20.619 20.619 Cu 1 UNK1 0
32 O1 1.29 21.363 19.518 O.3 1 UNK1 0
33 O2 0 22.179 22.179 O.3 1 UNK1 0
34 C1 1.839 20.927 18.528 C.3 1 UNK1 0
35 C2 3.057 21.539 17.916 C.3 1 UNK1 0
36 C3 3.626 20.97 16.778 C.3 1 UNK1 0
37 H1 3.255 20.227 16.406 H 1 UNK1 0
38 O1 6.366 25.013 18.092 O.3 1 UNK1 0
39 C1 5.377 24.464 18.528 C.3 1 UNK1 0
40 C2 4.764 23.246 17.916 C.3 1 UNK1 0
41 C3 3.626 22.677 18.485 C.3 1 UNK1 0
42 H1 3.255 23.049 19.228 H 1 UNK1 0
43 O1 6.366 21.363 14.442 O.3 1 UNK1 0
44 C1 5.377 20.927 14.991 C.3 1 UNK1 0
45 C2 4.764 21.539 16.209 C.3 1 UNK1 0
46 O1 4.941 19.937 14.442 O.3 1 UNK1 0
47 C3 5.333 22.677 16.778 C.3 1 UNK1 0
48 H1 6.076 23.049 16.406 H 1 UNK1 0
49 O1 1.29 19.937 18.092 O.3 1 UNK1 0
50 O1 4.941 25.013 19.518 O.3 1 UNK1 0
51 Cu1 5.685 26.303 20.619 Cu 1 UNK1 0
52 O2 4.124 26.303 22.179 O.3 1 UNK1 0
53 Cu1 5.685 18.836 13.152 Cu 1 UNK1 0
54 Cu1 0 18.836 18.836 Cu 1 UNK1 0
55 Cu1 5.685 13.152 18.836 Cu 1 UNK1 0
56 Cu1 7.467 20.619 13.152 Cu 1 UNK1 0
57 Cu1 7.467 26.303 18.836 Cu 1 UNK1 0
58 Cu1 7.467 18.836 26.303 Cu 1 UNK1 0
59 Cu1 7.467 13.152 20.619 Cu 1 UNK1 0
60 O1 6.785 25.013 21.363 O.3 1 UNK1 0
61 O1 6.785 21.363 25.013 O.3 1 UNK1 0
62 Cu1 26.303 20.619 20.619 Cu 1 UNK1 0
63 O2 26.303 22.179 22.179 O.3 1 UNK1 0
64 Cu1 26.303 18.836 18.836 Cu 1 UNK1 0
65 O1 25.013 19.518 21.363 O.3 1 UNK1 0
66 O1 25.013 21.363 19.518 O.3 1 UNK1 0
67 Cu1 0 5.685 20.619 Cu 1 UNK1 0
68 O2 0 4.124 22.179 O.3 1 UNK1 0
69 Cu1 0 7.467 18.836 Cu 1 UNK1 0
70 O1 1.29 6.785 21.363 O.3 1 UNK1 0
71 O1 1.29 4.941 19.518 O.3 1 UNK1 0
72 Cu1 20.619 5.685 0 Cu 1 UNK1 0
73 O2 22.179 4.124 0 O.3 1 UNK1 0
74 Cu1 18.836 7.467 0 Cu 1 UNK1 0
75 O1 19.518 4.941 1.29 O.3 1 UNK1 0
76 O1 21.363 6.785 1.29 O.3 1 UNK1 0
77 Cu1 20.619 5.685 26.303 Cu 1 UNK1 0
78 O1 21.363 6.785 25.013 O.3 1 UNK1 0
79 O2 22.179 4.124 26.303 O.3 1 UNK1 0
80 C1 20.927 7.775 24.464 C.3 1 UNK1 0
81 C2 21.539 8.388 23.246 C.3 1 UNK1 0
82 C3 20.97 9.526 22.677 C.3 1 UNK1 0
83 H1 20.227 9.897 23.049 H 1 UNK1 0
84 O1 25.013 8.211 19.937 O.3 1 UNK1 0
85 C1 24.464 7.775 20.927 C.3 1 UNK1 0
86 C2 23.246 8.388 21.539 C.3 1 UNK1 0
87 C3 22.677 7.818 22.677 C.3 1 UNK1 0
88 H1 23.049 7.075 23.049 H 1 UNK1 0
89 O1 21.363 11.862 19.937 O.3 1 UNK1 0
90 C1 20.927 11.313 20.927 C.3 1 UNK1 0
91 C2 21.539 10.095 21.539 C.3 1 UNK1 0
92 O1 19.937 11.862 21.363 O.3 1 UNK1 0
93 C3 22.677 9.526 20.97 C.3 1 UNK1 0
94 H1 23.049 9.897 20.227 H 1 UNK1 0
95 O1 19.937 8.211 25.013 O.3 1 UNK1 0
96 O1 25.013 6.785 21.363 O.3 1 UNK1 0
97 Cu1 26.303 5.685 20.619 Cu 1 UNK1 0
98 O1 25.013 4.941 19.518 O.3 1 UNK1 0
99 O2 26.303 4.124 22.179 O.3 1 UNK1 0
100 C1 24.464 5.377 18.528 C.3 1 UNK1 0
101 C2 23.246 4.764 17.916 C.3 1 UNK1 0
102 C3 22.677 5.333 16.778 C.3 1 UNK1 0
103 H1 23.049 6.076 16.406 H 1 UNK1 0
104 O1 19.937 1.29 18.092 O.3 1 UNK1 0
105 C1 20.927 1.839 18.528 C.3 1 UNK1 0
106 C2 21.539 3.057 17.916 C.3 1 UNK1 0
107 C3 22.677 3.626 18.485 C.3 1 UNK1 0
108 H1 23.049 3.255 19.228 H 1 UNK1 0
109 O1 19.937 4.941 14.442 O.3 1 UNK1 0
110 C1 20.927 5.377 14.991 C.3 1 UNK1 0
111 C2 21.539 4.764 16.209 C.3 1 UNK1 0
112 O1 21.363 6.366 14.442 O.3 1 UNK1 0
113 C3 20.97 3.626 16.778 C.3 1 UNK1 0
114 H1 20.227 3.255 16.406 H 1 UNK1 0
115 O1 25.013 6.366 18.092 O.3 1 UNK1 0
116 O1 21.363 1.29 19.518 O.3 1 UNK1 0
117 Cu1 20.619 0 20.619 Cu 1 UNK1 0
118 O2 22.179 0 22.179 O.3 1 UNK1 0
119 Cu1 20.619 7.467 13.152 Cu 1 UNK1 0
120 Cu1 26.303 7.467 18.836 Cu 1 UNK1 0
121 Cu1 20.619 13.152 18.836 Cu 1 UNK1 0
122 Cu1 18.836 5.685 13.152 Cu 1 UNK1 0
123 Cu1 18.836 0 18.836 Cu 1 UNK1 0
124 Cu1 18.836 7.467 26.303 Cu 1 UNK1 0
125 Cu1 18.836 13.152 20.619 Cu 1 UNK1 0
126 O1 19.518 1.29 21.363 O.3 1 UNK1 0
127 O1 19.518 4.941 25.013 O.3 1 UNK1 0
128 Cu1 20.619 26.303 20.619 Cu 1 UNK1 0
129 O2 22.179 26.303 22.179 O.3 1 UNK1 0
130 Cu1 18.836 26.303 18.836 Cu 1 UNK1 0
131 O1 21.363 25.013 19.518 O.3 1 UNK1 0
132 O1 19.518 25.013 21.363 O.3 1 UNK1 0
133 Cu1 0 20.619 5.685 Cu 1 UNK1 0
134 O2 0 22.179 4.124 O.3 1 UNK1 0
135 Cu1 0 18.836 7.467 Cu 1 UNK1 0
136 O1 1.29 19.518 4.941 O.3 1 UNK1 0
137 O1 1.29 21.363 6.785 O.3 1 UNK1 0
138 Cu1 20.619 0 5.685 Cu 1 UNK1 0
139 O2 22.179 0 4.124 O.3 1 UNK1 0
140 Cu1 18.836 0 7.467 Cu 1 UNK1 0
141 O1 21.363 1.29 6.785 O.3 1 UNK1 0
142 O1 19.518 1.29 4.941 O.3 1 UNK1 0
143 Cu1 20.619 20.619 0 Cu 1 UNK1 0
144 O1 21.363 19.518 1.29 O.3 1 UNK1 0
145 O2 22.179 22.179 0 O.3 1 UNK1 0
146 C1 20.927 18.528 1.839 C.3 1 UNK1 0
147 C2 21.539 17.916 3.057 C.3 1 UNK1 0
148 C3 20.97 16.778 3.626 C.3 1 UNK1 0
149 H1 20.227 16.406 3.255 H 1 UNK1 0
150 O1 25.013 18.092 6.366 O.3 1 UNK1 0
151 C1 24.464 18.528 5.377 C.3 1 UNK1 0
152 C2 23.246 17.916 4.764 C.3 1 UNK1 0
153 C3 22.677 18.485 3.626 C.3 1 UNK1 0
154 H1 23.049 19.228 3.255 H 1 UNK1 0
155 O1 21.363 14.442 6.366 O.3 1 UNK1 0
156 C1 20.927 14.991 5.377 C.3 1 UNK1 0
157 C2 21.539 16.209 4.764 C.3 1 UNK1 0
158 O1 19.937 14.442 4.941 O.3 1 UNK1 0
159 C3 22.677 16.778 5.333 C.3 1 UNK1 0
160 H1 23.049 16.406 6.076 H 1 UNK1 0
161 O1 19.937 18.092 1.29 O.3 1 UNK1 0
162 O1 25.013 19.518 4.941 O.3 1 UNK1 0
163 Cu1 26.303 20.619 5.685 Cu 1 UNK1 0
164 O1 25.013 21.363 6.785 O.3 1 UNK1 0
165 O2 26.303 22.179 4.124 O.3 1 UNK1 0
166 C1 24.464 20.927 7.775 C.3 1 UNK1 0
167 C2 23.246 21.539 8.388 C.3 1 UNK1 0
168 C3 22.677 20.97 9.526 C.3 1 UNK1 0
169 H1 23.049 20.227 9.897 H 1 UNK1 0
170 O1 19.937 25.013 8.211 O.3 1 UNK1 0
171 C1 20.927 24.464 7.775 C.3 1 UNK1 0
172 C2 21.539 23.246 8.388 C.3 1 UNK1 0
173 C3 22.677 22.677 7.818 C.3 1 UNK1 0
174 H1 23.049 23.049 7.075 H 1 UNK1 0
175 O1 19.937 21.363 11.862 O.3 1 UNK1 0
176 C1 20.927 20.927 11.313 C.3 1 UNK1 0
177 C2 21.539 21.539 10.095 C.3 1 UNK1 0
178 O1 21.363 19.937 11.862 O.3 1 UNK1 0
179 C3 20.97 22.677 9.526 C.3 1 UNK1 0
180 H1 20.227 23.049 9.897 H 1 UNK1 0
181 O1 25.013 19.937 8.211 O.3 1 UNK1 0
182 O1 21.363 25.013 6.785 O.3 1 UNK1 0
183 Cu1 20.619 26.303 5.685 Cu 1 UNK1 0
184 O2 22.179 26.303 4.124 O.3 1 UNK1 0
185 Cu1 20.619 18.836 13.152 Cu 1 UNK1 0
186 Cu1 26.303 18.836 7.467 Cu 1 UNK1 0
187 Cu1 20.619 13.152 7.467 Cu 1 UNK1 0
188 Cu1 18.836 20.619 13.152 Cu 1 UNK1 0
189 Cu1 18.836 26.303 7.467 Cu 1 UNK1 0
190 Cu1 18.836 18.836 0 Cu 1 UNK1 0
191 Cu1 18.836 13.152 5.685 Cu 1 UNK1 0
192 O1 19.518 25.013 4.941 O.3 1 UNK1 0
193 O1 19.518 21.363 1.29 O.3 1 UNK1 0
194 Cu1 20.619 20.619 26.303 Cu 1 UNK1 0
195 O2 22.179 22.179 26.303 O.3 1 UNK1 0
196 Cu1 18.836 18.836 26.303 Cu 1 UNK1 0
197 O1 19.518 21.363 25.013 O.3 1 UNK1 0
198 O1 21.363 19.518 25.013 O.3 1 UNK1 0
199 Cu1 5.685 5.685 0 Cu 1 UNK1 0
200 O1 4.941 6.785 1.29 O.3 1 UNK1 0
201 O2 4.124 4.124 0 O.3 1 UNK1 0
202 C1 5.377 7.775 1.839 C.3 1 UNK1 0
203 C2 4.764 8.388 3.057 C.3 1 UNK1 0
204 C3 5.333 9.526 3.626 C.3 1 UNK1 0
205 H1 6.076 9.897 3.255 H 1 UNK1 0
206 O1 1.29 8.211 6.366 O.3 1 UNK1 0
207 C1 1.839 7.775 5.377 C.3 1 UNK1 0
208 C2 3.057 8.388 4.764 C.3 1 UNK1 0
209 C3 3.626 7.818 3.626 C.3 1 UNK1 0
210 H1 3.255 7.075 3.255 H 1 UNK1 0
211 O1 4.941 11.862 6.366 O.3 1 UNK1 0
212 C1 5.377 11.313 5.377 C.3 1 UNK1 0
213 C2 4.764 10.095 4.764 C.3 1 UNK1 0
214 O1 6.366 11.862 4.941 O.3 1 UNK1 0
215 C3 3.626 9.526 5.333 C.3 1 UNK1 0
216 H1 3.255 9.897 6.076 H 1 UNK1 0
217 O1 6.366 8.211 1.29 O.3 1 UNK1 0
218 O1 1.29 6.785 4.941 O.3 1 UNK1 0
219 Cu1 0 5.685 5.685 Cu 1 UNK1 0
220 O1 1.29 4.941 6.785 O.3 1 UNK1 0
221 O2 0 4.124 4.124 O.3 1 UNK1 0
222 C1 1.839 5.377 7.775 C.3 1 UNK1 0
223 C2 3.057 4.764 8.388 C.3 1 UNK1 0
224 C3 3.626 5.333 9.526 C.3 1 UNK1 0
225 H1 3.255 6.076 9.897 H 1 UNK1 0
226 O1 6.366 1.29 8.211 O.3 1 UNK1 0
227 C1 5.377 1.839 7.775 C.3 1 UNK1 0
228 C2 4.764 3.057 8.388 C.3 1 UNK1 0
229 C3 3.626 3.626 7.818 C.3 1 UNK1 0
230 H1 3.255 3.255 7.075 H 1 UNK1 0
231 O1 6.366 4.941 11.862 O.3 1 UNK1 0
232 C1 5.377 5.377 11.313 C.3 1 UNK1 0
233 C2 4.764 4.764 10.095 C.3 1 UNK1 0
234 O1 4.941 6.366 11.862 O.3 1 UNK1 0
235 C3 5.333 3.626 9.526 C.3 1 UNK1 0
236 H1 6.076 3.255 9.897 H 1 UNK1 0
237 O1 1.29 6.366 8.211 O.3 1 UNK1 0
238 O1 4.941 1.29 6.785 O.3 1 UNK1 0
239 Cu1 5.685 0 5.685 Cu 1 UNK1 0
240 O2 4.124 0 4.124 O.3 1 UNK1 0
241 Cu1 5.685 7.467 13.152 Cu 1 UNK1 0
242 Cu1 0 7.467 7.467 Cu 1 UNK1 0
243 Cu1 5.685 13.152 7.467 Cu 1 UNK1 0
244 Cu1 7.467 5.685 13.152 Cu 1 UNK1 0
245 Cu1 7.467 0 7.467 Cu 1 UNK1 0
246 Cu1 7.467 7.467 0 Cu 1 UNK1 0
247 Cu1 7.467 13.152 5.685 Cu 1 UNK1 0
248 O1 6.785 1.29 4.941 O.3 1 UNK1 0
249 O1 6.785 4.941 1.29 O.3 1 UNK1 0
250 Cu1 5.685 5.685 26.303 Cu 1 UNK1 0
251 O2 4.124 4.124 26.303 O.3 1 UNK1 0
252 Cu1 7.467 7.467 26.303 Cu 1 UNK1 0
253 O1 6.785 4.941 25.013 O.3 1 UNK1 0
254 O1 4.941 6.785 25.013 O.3 1 UNK1 0
255 Cu1 5.685 26.303 5.685 Cu 1 UNK1 0
256 O2 4.124 26.303 4.124 O.3 1 UNK1 0
257 Cu1 7.467 26.303 7.467 Cu 1 UNK1 0
258 O1 4.941 25.013 6.785 O.3 1 UNK1 0
259 O1 6.785 25.013 4.941 O.3 1 UNK1 0
260 Cu1 26.303 5.685 5.685 Cu 1 UNK1 0
261 O2 26.303 4.124 4.124 O.3 1 UNK1 0
262 Cu1 26.303 7.467 7.467 Cu 1 UNK1 0
263 O1 25.013 6.785 4.941 O.3 1 UNK1 0
264 O1 25.013 4.941 6.785 O.3 1 UNK1 0
265 C1 18.528 1.839 20.927 C.3 1 UNK1 0
266 C2 17.916 3.057 21.539 C.3 1 UNK1 0
267 C3 16.778 3.626 20.97 C.3 1 UNK1 0
268 H1 16.406 3.255 20.227 H 1 UNK1 0
269 O1 18.092 6.366 25.013 O.3 1 UNK1 0
270 C1 18.528 5.377 24.464 C.3 1 UNK1 0
271 C2 17.916 4.764 23.246 C.3 1 UNK1 0
272 C3 18.485 3.626 22.677 C.3 1 UNK1 0
273 H1 19.228 3.255 23.049 H 1 UNK1 0
274 O1 14.442 6.366 21.363 O.3 1 UNK1 0
275 C1 14.991 5.377 20.927 C.3 1 UNK1 0
276 C2 16.209 4.764 21.539 C.3 1 UNK1 0
277 O1 14.442 4.941 19.937 O.3 1 UNK1 0
278 C3 16.778 5.333 22.677 C.3 1 UNK1 0
279 H1 16.406 6.076 23.049 H 1 UNK1 0
280 O1 18.092 1.29 19.937 O.3 1 UNK1 0
281 Cu1 13.152 5.685 18.836 Cu 1 UNK1 0
282 Cu1 13.152 7.467 20.619 Cu 1 UNK1 0
283 C1 18.528 24.464 5.377 C.3 1 UNK1 0
284 C2 17.916 23.246 4.764 C.3 1 UNK1 0
285 C3 16.778 22.677 5.333 C.3 1 UNK1 0
286 H1 16.406 23.049 6.076 H 1 UNK1 0
287 O1 18.092 19.937 1.29 O.3 1 UNK1 0
288 C1 18.528 20.927 1.839 C.3 1 UNK1 0
289 C2 17.916 21.539 3.057 C.3 1 UNK1 0
290 C3 18.485 22.677 3.626 C.3 1 UNK1 0
291 H1 19.228 23.049 3.255 H 1 UNK1 0
292 O1 14.442 19.937 4.941 O.3 1 UNK1 0
293 C1 14.991 20.927 5.377 C.3 1 UNK1 0
294 C2 16.209 21.539 4.764 C.3 1 UNK1 0
295 O1 14.442 21.363 6.366 O.3 1 UNK1 0
296 C3 16.778 20.97 3.626 C.3 1 UNK1 0
297 H1 16.406 20.227 3.255 H 1 UNK1 0
298 O1 18.092 25.013 6.366 O.3 1 UNK1 0
299 Cu1 13.152 20.619 7.467 Cu 1 UNK1 0
300 Cu1 13.152 18.836 5.685 Cu 1 UNK1 0
301 C1 7.775 24.464 20.927 C.3 1 UNK1 0
302 C2 8.388 23.246 21.539 C.3 1 UNK1 0
303 C3 9.526 22.677 20.97 C.3 1 UNK1 0
304 H1 9.897 23.049 20.227 H 1 UNK1 0
305 O1 8.211 19.937 25.013 O.3 1 UNK1 0
306 C1 7.775 20.927 24.464 C.3 1 UNK1 0
307 C2 8.388 21.539 23.246 C.3 1 UNK1 0
308 C3 7.818 22.677 22.677 C.3 1 UNK1 0
309 H1 7.075 23.049 23.049 H 1 UNK1 0
310 O1 11.862 19.937 21.363 O.3 1 UNK1 0
311 C1 11.313 20.927 20.927 C.3 1 UNK1 0
312 C2 10.095 21.539 21.539 C.3 1 UNK1 0
313 O1 11.862 21.363 19.937 O.3 1 UNK1 0
314 C3 9.526 20.97 22.677 C.3 1 UNK1 0
315 H1 9.897 20.227 23.049 H 1 UNK1 0
316 O1 8.211 25.013 19.937 O.3 1 UNK1 0
317 Cu1 13.152 20.619 18.836 Cu 1 UNK1 0
318 Cu1 13.152 18.836 20.619 Cu 1 UNK1 0
319 C1 7.775 1.839 5.377 C.3 1 UNK1 0
320 C2 8.388 3.057 4.764 C.3 1 UNK1 0
321 C3 9.526 3.626 5.333 C.3 1 UNK1 0
322 H1 9.897 3.255 6.076 H 1 UNK1 0
323 O1 8.211 6.366 1.29 O.3 1 UNK1 0
324 C1 7.775 5.377 1.839 C.3 1 UNK1 0
325 C2 8.388 4.764 3.057 C.3 1 UNK1 0
326 C3 7.818 3.626 3.626 C.3 1 UNK1 0
327 H1 7.075 3.255 3.255 H 1 UNK1 0
328 O1 11.862 6.366 4.941 O.3 1 UNK1 0
329 C1 11.313 5.377 5.377 C.3 1 UNK1 0
330 C2 10.095 4.764 4.764 C.3 1 UNK1 0
331 O1 11.862 4.941 6.366 O.3 1 UNK1 0
332 C3 9.526 5.333 3.626 C.3 1 UNK1 0
333 H1 9.897 6.076 3.255 H 1 UNK1 0
334 O1 8.211 1.29 6.366 O.3 1 UNK1 0
335 Cu1 13.152 5.685 7.467 Cu 1 UNK1 0
336 Cu1 13.152 7.467 5.685 Cu 1 UNK1 0
337 C1 18.528 5.377 1.839 C.3 1 UNK1 0
338 C2 17.916 4.764 3.057 C.3 1 UNK1 0
339 C3 16.778 5.333 3.626 C.3 1 UNK1 0
340 H1 16.406 6.076 3.255 H 1 UNK1 0
341 O1 18.092 1.29 6.366 O.3 1 UNK1 0
342 C1 18.528 1.839 5.377 C.3 1 UNK1 0
343 C2 17.916 3.057 4.764 C.3 1 UNK1 0
344 C3 18.485 3.626 3.626 C.3 1 UNK1 0
345 H1 19.228 3.255 3.255 H 1 UNK1 0
346 O1 14.442 4.941 6.366 O.3 1 UNK1 0
347 C1 14.991 5.377 5.377 C.3 1 UNK1 0
348 C2 16.209 4.764 4.764 C.3 1 UNK1 0
349 O1 14.442 6.366 4.941 O.3 1 UNK1 0
350 C3 16.778 3.626 5.333 C.3 1 UNK1 0
351 H1 16.406 3.255 6.076 H 1 UNK1 0
352 O1 18.092 6.366 1.29 O.3 1 UNK1 0
353 C1 20.927 1.839 7.775 C.3 1 UNK1 0
354 C2 21.539 3.057 8.388 C.3 1 UNK1 0
355 C3 20.97 3.626 9.526 C.3 1 UNK1 0
356 H1 20.227 3.255 9.897 H 1 UNK1 0
357 O1 25.013 6.366 8.211 O.3 1 UNK1 0
358 C1 24.464 5.377 7.775 C.3 1 UNK1 0
359 C2 23.246 4.764 8.388 C.3 1 UNK1 0
360 C3 22.677 3.626 7.818 C.3 1 UNK1 0
361 H1 23.049 3.255 7.075 H 1 UNK1 0
362 O1 21.363 6.366 11.862 O.3 1 UNK1 0
363 C1 20.927 5.377 11.313 C.3 1 UNK1 0
364 C2 21.539 4.764 10.095 C.3 1 UNK1 0
365 O1 19.937 4.941 11.862 O.3 1 UNK1 0
366 C3 22.677 5.333 9.526 C.3 1 UNK1 0
367 H1 23.049 6.076 9.897 H 1 UNK1 0
368 O1 19.937 1.29 8.211 O.3 1 UNK1 0
369 C1 7.775 20.927 1.839 C.3 1 UNK1 0
370 C2 8.388 21.539 3.057 C.3 1 UNK1 0
371 C3 9.526 20.97 3.626 C.3 1 UNK1 0
372 H1 9.897 20.227 3.255 H 1 UNK1 0
373 O1 8.211 25.013 6.366 O.3 1 UNK1 0
374 C1 7.775 24.464 5.377 C.3 1 UNK1 0
375 C2 8.388 23.246 4.764 C.3 1 UNK1 0
376 C3 7.818 22.677 3.626 C.3 1 UNK1 0
377 H1 7.075 23.049 3.255 H 1 UNK1 0
378 O1 11.862 21.363 6.366 O.3 1 UNK1 0
379 C1 11.313 20.927 5.377 C.3 1 UNK1 0
380 C2 10.095 21.539 4.764 C.3 1 UNK1 0
381 O1 11.862 19.937 4.941 O.3 1 UNK1 0
382 C3 9.526 22.677 5.333 C.3 1 UNK1 0
383 H1 9.897 23.049 6.076 H 1 UNK1 0
384 O1 8.211 19.937 1.29 O.3 1 UNK1 0
385 C1 5.377 24.464 7.775 C.3 1 UNK1 0
386 C2 4.764 23.246 8.388 C.3 1 UNK1 0
387 C3 5.333 22.677 9.526 C.3 1 UNK1 0
388 H1 6.076 23.049 9.897 H 1 UNK1 0
389 O1 1.29 19.937 8.211 O.3 1 UNK1 0
390 C1 1.839 20.927 7.775 C.3 1 UNK1 0
391 C2 3.057 21.539 8.388 C.3 1 UNK1 0
392 C3 3.626 22.677 7.818 C.3 1 UNK1 0
393 H1 3.255 23.049 7.075 H 1 UNK1 0
394 O1 4.941 19.937 11.862 O.3 1 UNK1 0
395 C1 5.377 20.927 11.313 C.3 1 UNK1 0
396 C2 4.764 21.539 10.095 C.3 1 UNK1 0
397 O1 6.366 21.363 11.862 O.3 1 UNK1 0
398 C3 3.626 20.97 9.526 C.3 1 UNK1 0
399 H1 3.255 20.227 9.897 H 1 UNK1 0
400 O1 6.366 25.013 8.211 O.3 1 UNK1 0
401 C1 18.528 20.927 24.464 C.3 1 UNK1 0
402 C2 17.916 21.539 23.246 C.3 1 UNK1 0
403 C3 16.778 20.97 22.677 C.3 1 UNK1 0
404 H1 16.406 20.227 23.049 H 1 UNK1 0
405 O1 18.092 25.013 19.937 O.3 1 UNK1 0
406 C1 18.528 24.464 20.927 C.3 1 UNK1 0
407 C2 17.916 23.246 21.539 C.3 1 UNK1 0
408 C3 18.485 22.677 22.677 C.3 1 UNK1 0
409 H1 19.228 23.049 23.049 H 1 UNK1 0
410 O1 14.442 21.363 19.937 O.3 1 UNK1 0
411 C1 14.991 20.927 20.927 C.3 1 UNK1 0
412 C2 16.209 21.539 21.539 C.3 1 UNK1 0
413 O1 14.442 19.937 21.363 O.3 1 UNK1 0
414 C3 16.778 22.677 20.97 C.3 1 UNK1 0
415 H1 16.406 23.049 20.227 H 1 UNK1 0
416 O1 18.092 19.937 25.013 O.3 1 UNK1 0
417 C1 20.927 24.464 18.528 C.3 1 UNK1 0
418 C2 21.539 23.246 17.916 C.3 1 UNK1 0
419 C3 20.97 22.677 16.778 C.3 1 UNK1 0
420 H1 20.227 23.049 16.406 H 1 UNK1 0
421 O1 25.013 19.937 18.092 O.3 1 UNK1 0
422 C1 24.464 20.927 18.528 C.3 1 UNK1 0
423 C2 23.246 21.539 17.916 C.3 1 UNK1 0
424 C3 22.677 22.677 18.485 C.3 1 UNK1 0
425 H1 23.049 23.049 19.228 H 1 UNK1 0
426 O1 21.363 19.937 14.442 O.3 1 UNK1 0
427 C1 20.927 20.927 14.991 C.3 1 UNK1 0
428 C2 21.539 21.539 16.209 C.3 1 UNK1 0
429 O1 19.937 21.363 14.442 O.3 1 UNK1 0
430 C3 22.677 20.97 16.778 C.3 1 UNK1 0
431 H1 23.049 20.227 16.406 H 1 UNK1 0
432 O1 19.937 25.013 18.092 O.3 1 UNK1 0
433 C1 7.775 5.377 24.464 C.3 1 UNK1 0
434 C2 8.388 4.764 23.246 C.3 1 UNK1 0
435 C3 9.526 5.333 22.677 C.3 1 UNK1 0
436 H1 9.897 6.076 23.049 H 1 UNK1 0
437 O1 8.211 1.29 19.937 O.3 1 UNK1 0
438 C1 7.775 1.839 20.927 C.3 1 UNK1 0
439 C2 8.388 3.057 21.539 C.3 1 UNK1 0
440 C3 7.818 3.626 22.677 C.3 1 UNK1 0
441 H1 7.075 3.255 23.049 H 1 UNK1 0
442 O1 11.862 4.941 19.937 O.3 1 UNK1 0
443 C1 11.313 5.377 20.927 C.3 1 UNK1 0
444 C2 10.095 4.764 21.539 C.3 1 UNK1 0
445 O1 11.862 6.366 21.363 O.3 1 UNK1 0
446 C3 9.526 3.626 20.97 C.3 1 UNK1 0
447 H1 9.897 3.255 20.227 H 1 UNK1 0
448 O1 8.211 6.366 25.013 O.3 1 UNK1 0
449 C1 5.377 1.839 18.528 C.3 1 UNK1 0
450 C2 4.764 3.057 17.916 C.3 1 UNK1 0
451 C3 5.333 3.626 16.778 C.3 1 UNK1 0
452 H1 6.076 3.255 16.406 H 1 UNK1 0
453 O1 1.29 6.366 18.092 O.3 1 UNK1 0
454 C1 1.839 5.377 18.528 C.3 1 UNK1 0
455 C2 3.057 4.764 17.916 C.3 1 UNK1 0
456 C3 3.626 3.626 18.485 C.3 1 UNK1 0
457 H1 3.255 3.255 19.228 H 1 UNK1 0
458 O1 4.941 6.366 14.442 O.3 1 UNK1 0
459 C1 5.377 5.377 14.991 C.3 1 UNK1 0
460 C2 4.764 4.764 16.209 C.3 1 UNK1 0
461 O1 6.366 4.941 14.442 O.3 1 UNK1 0
462 C3 3.626 5.333 16.778 C.3 1 UNK1 0
463 H1 3.255 6.076 16.406 H 1 UNK1 0
464 O1 6.366 1.29 18.092 O.3 1 UNK1 0
465 C1 1.839 18.528 5.377 C.3 1 UNK1 0
466 C2 3.057 17.916 4.764 C.3 1 UNK1 0
467 C3 3.626 16.778 5.333 C.3 1 UNK1 0
468 H1 3.255 16.406 6.076 H 1 UNK1 0
469 O1 6.366 18.092 1.29 O.3 1 UNK1 0
470 C1 5.377 18.528 1.839 C.3 1 UNK1 0
471 C2 4.764 17.916 3.057 C.3 1 UNK1 0
472 C3 3.626 18.485 3.626 C.3 1 UNK1 0
473 H1 3.255 19.228 3.255 H 1 UNK1 0
474 O1 6.366 14.442 4.941 O.3 1 UNK1 0
475 C1 5.377 14.991 5.377 C.3 1 UNK1 0
476 C2 4.764 16.209 4.764 C.3 1 UNK1 0
477 O1 4.941 14.442 6.366 O.3 1 UNK1 0
478 C3 5.333 16.778 3.626 C.3 1 UNK1 0
479 H1 6.076 16.406 3.255 H 1 UNK1 0
480 O1 1.29 18.092 6.366 O.3 1 UNK1 0
481 C1 24.464 18.528 20.927 C.3 1 UNK1 0
482 C2 23.246 17.916 21.539 C.3 1 UNK1 0
483 C3 22.677 16.778 20.97 C.3 1 UNK1 0
484 H1 23.049 16.406 20.227 H 1 UNK1 0
485 O1 19.937 18.092 25.013 O.3 1 UNK1 0
486 C1 20.927 18.528 24.464 C.3 1 UNK1 0
487 C2 21.539 17.916 23.246 C.3 1 UNK1 0
488 C3 22.677 18.485 22.677 C.3 1 UNK1 0
489 H1 23.049 19.228 23.049 H 1 UNK1 0
490 O1 19.937 14.442 21.363 O.3 1 UNK1 0
491 C1 20.927 14.991 20.927 C.3 1 UNK1 0
492 C2 21.539 16.209 21.539 C.3 1 UNK1 0
493 O1 21.363 14.442 19.937 O.3 1 UNK1 0
494 C3 20.97 16.778 22.677 C.3 1 UNK1 0
495 H1 20.227 16.406 23.049 H 1 UNK1 0
496 O1 25.013 18.092 19.937 O.3 1 UNK1 0
497 C1 24.464 7.775 5.377 C.3 1 UNK1 0
498 C2 23.246 8.388 4.764 C.3 1 UNK1 0
499 C3 22.677 9.526 5.333 C.3 1 UNK1 0
500 H1 23.049 9.897 6.076 H 1 UNK1 0
501 O1 19.937 8.211 1.29 O.3 1 UNK1 0
502 C1 20.927 7.775 1.839 C.3 1 UNK1 0
503 C2 21.539 8.388 3.057 C.3 1 UNK1 0
504 C3 22.677 7.818 3.626 C.3 1 UNK1 0
505 H1 23.049 7.075 3.255 H 1 UNK1 0
506 O1 19.937 11.862 4.941 O.3 1 UNK1 0
507 C1 20.927 11.313 5.377 C.3 1 UNK1 0
508 C2 21.539 10.095 4.764 C.3 1 UNK1 0
509 O1 21.363 11.862 6.366 O.3 1 UNK1 0
510 C3 20.97 9.526 3.626 C.3 1 UNK1 0
511 H1 20.227 9.897 3.255 H 1 UNK1 0
512 O1 25.013 8.211 6.366 O.3 1 UNK1 0
513 C1 1.839 7.775 20.927 C.3 1 UNK1 0
514 C2 3.057 8.388 21.539 C.3 1 UNK1 0
515 C3 3.626 9.526 20.97 C.3 1 UNK1 0
516 H1 3.255 9.897 20.227 H 1 UNK1 0
517 O1 6.366 8.211 25.013 O.3 1 UNK1 0
518 C1 5.377 7.775 24.464 C.3 1 UNK1 0
519 C2 4.764 8.388 23.246 C.3 1 UNK1 0
520 C3 3.626 7.818 22.677 C.3 1 UNK1 0
521 H1 3.255 7.075 23.049 H 1 UNK1 0
522 O1 6.366 11.862 21.363 O.3 1 UNK1 0
523 C1 5.377 11.313 20.927 C.3 1 UNK1 0
524 C2 4.764 10.095 21.539 C.3 1 UNK1 0
525 O1 4.941 11.862 19.937 O.3 1 UNK1 0
526 C3 5.333 9.526 22.677 C.3 1 UNK1 0
527 H1 6.076 9.897 23.049 H 1 UNK1 0
528 O1 1.29 8.211 19.937 O.3 1 UNK1 0
529 O2 4.124 9.027 13.152 O.3 1 UNK1 0
530 O2 0 9.027 9.027 O.3 1 UNK1 0
531 O2 4.124 13.152 9.027 O.3 1 UNK1 0
532 O1 6.785 11.862 8.211 O.3 1 UNK1 0
533 O1 6.785 8.211 14.442 O.3 1 UNK1 0
534 O1 6.785 14.442 8.211 O.3 1 UNK1 0
535 O1 6.785 8.211 11.862 O.3 1 UNK1 0
536 O2 26.303 9.027 9.027 O.3 1 UNK1 0
537 O2 0 17.276 9.027 O.3 1 UNK1 0
538 O2 22.179 17.276 13.152 O.3 1 UNK1 0
539 O2 26.303 17.276 9.027 O.3 1 UNK1 0
540 O2 22.179 13.152 9.027 O.3 1 UNK1 0
541 O1 19.518 14.442 8.211 O.3 1 UNK1 0
542 O1 19.518 18.092 14.442 O.3 1 UNK1 0
543 O1 19.518 11.862 8.211 O.3 1 UNK1 0
544 O1 19.518 18.092 11.862 O.3 1 UNK1 0
545 O2 0 9.027 17.276 O.3 1 UNK1 0
546 O2 22.179 9.027 13.152 O.3 1 UNK1 0
547 O2 26.303 9.027 17.276 O.3 1 UNK1 0
548 O2 22.179 13.152 17.276 O.3 1 UNK1 0
549 O1 19.518 11.862 18.092 O.3 1 UNK1 0
550 O1 19.518 8.211 11.862 O.3 1 UNK1 0
551 O1 19.518 14.442 18.092 O.3 1 UNK1 0
552 O1 19.518 8.211 14.442 O.3 1 UNK1 0
553 O2 4.124 17.276 13.152 O.3 1 UNK1 0
554 O2 0 17.276 17.276 O.3 1 UNK1 0
555 O2 4.124 13.152 17.276 O.3 1 UNK1 0
556 O1 6.785 14.442 18.092 O.3 1 UNK1 0
557 O1 6.785 18.092 11.862 O.3 1 UNK1 0
558 O1 6.785 11.862 18.092 O.3 1 UNK1 0
559 O1 6.785 18.092 14.442 O.3 1 UNK1 0
560 O2 26.303 17.276 17.276 O.3 1 UNK1 0
561 C1 18.528 14.991 7.775 C.3 1 UNK1 0
562 C2 17.916 16.209 8.388 C.3 1 UNK1 0
563 C3 16.778 16.778 7.818 C.3 1 UNK1 0
564 H1 16.406 16.406 7.075 H 1 UNK1 0
565 O1 18.092 19.518 11.862 O.3 1 UNK1 0
566 C1 18.528 18.528 11.313 C.3 1 UNK1 0
567 C2 17.916 17.916 10.095 C.3 1 UNK1 0
568 C3 18.485 16.778 9.526 C.3 1 UNK1 0
569 H1 19.228 16.406 9.897 H 1 UNK1 0
570 O1 14.442 19.518 8.211 O.3 1 UNK1 0
571 C1 14.991 18.528 7.775 C.3 1 UNK1 0
572 C2 16.209 17.916 8.388 C.3 1 UNK1 0
573 O1 14.442 18.092 6.785 O.3 1 UNK1 0
574 C3 16.778 18.485 9.526 C.3 1 UNK1 0
575 H1 16.406 19.228 9.897 H 1 UNK1 0
576 O1 18.092 14.442 6.785 O.3 1 UNK1 0
577 C1 18.528 11.313 18.528 C.3 1 UNK1 0
578 C2 17.916 10.095 17.916 C.3 1 UNK1 0
579 C3 16.778 9.526 18.485 C.3 1 UNK1 0
580 H1 16.406 9.897 19.228 H 1 UNK1 0
581 O1 18.092 6.785 14.442 O.3 1 UNK1 0
582 C1 18.528 7.775 14.991 C.3 1 UNK1 0
583 C2 17.916 8.388 16.209 C.3 1 UNK1 0
584 C3 18.485 9.526 16.778 C.3 1 UNK1 0
585 H1 19.228 9.897 16.406 H 1 UNK1 0
586 O1 14.442 6.785 18.092 O.3 1 UNK1 0
587 C1 14.991 7.775 18.528 C.3 1 UNK1 0
588 C2 16.209 8.388 17.916 C.3 1 UNK1 0
589 O1 14.442 8.211 19.518 O.3 1 UNK1 0
590 C3 16.778 7.818 16.778 C.3 1 UNK1 0
591 H1 16.406 7.075 16.406 H 1 UNK1 0
592 O1 18.092 11.862 19.518 O.3 1 UNK1 0
593 C1 7.775 11.313 7.775 C.3 1 UNK1 0
594 C2 8.388 10.095 8.388 C.3 1 UNK1 0
595 C3 9.526 9.526 7.818 C.3 1 UNK1 0
596 H1 9.897 9.897 7.075 H 1 UNK1 0
597 O1 8.211 6.785 11.862 O.3 1 UNK1 0
598 C1 7.775 7.775 11.313 C.3 1 UNK1 0
599 C2 8.388 8.388 10.095 C.3 1 UNK1 0
600 C3 7.818 9.526 9.526 C.3 1 UNK1 0
601 H1 7.075 9.897 9.897 H 1 UNK1 0
602 O1 11.862 6.785 8.211 O.3 1 UNK1 0
603 C1 11.313 7.775 7.775 C.3 1 UNK1 0
604 C2 10.095 8.388 8.388 C.3 1 UNK1 0
605 O1 11.862 8.211 6.785 O.3 1 UNK1 0
606 C3 9.526 7.818 9.526 C.3 1 UNK1 0
607 H1 9.897 7.075 9.897 H 1 UNK1 0
608 O1 8.211 11.862 6.785 O.3 1 UNK1 0
609 C1 7.775 14.991 18.528 C.3 1 UNK1 0
610 C2 8.388 16.209 17.916 C.3 1 UNK1 0
611 C3 9.526 16.778 18.485 C.3 1 UNK1 0
612 H1 9.897 16.406 19.228 H 1 UNK1 0
613 O1 8.211 19.518 14.442 O.3 1 UNK1 0
614 C1 7.775 18.528 14.991 C.3 1 UNK1 0
615 C2 8.388 17.916 16.209 C.3 1 UNK1 0
616 C3 7.818 16.778 16.778 C.3 1 UNK1 0
617 H1 7.075 16.406 16.406 H 1 UNK1 0
618 O1 11.862 19.518 18.092 O.3 1 UNK1 0
619 C1 11.313 18.528 18.528 C.3 1 UNK1 0
620 C2 10.095 17.916 17.916 C.3 1 UNK1 0
621 O1 11.862 18.092 19.518 O.3 1 UNK1 0
622 C3 9.526 18.485 16.778 C.3 1 UNK1 0
623 H1 9.897 19.228 16.406 H 1 UNK1 0
624 O1 8.211 14.442 19.518 O.3 1 UNK1 0
625 C1 18.528 18.528 14.991 C.3 1 UNK1 0
626 C2 17.916 17.916 16.209 C.3 1 UNK1 0
627 C3 16.778 18.485 16.778 C.3 1 UNK1 0
628 H1 16.406 19.228 16.406 H 1 UNK1 0
629 O1 18.092 14.442 19.518 O.3 1 UNK1 0
630 C1 18.528 14.991 18.528 C.3 1 UNK1 0
631 C2 17.916 16.209 17.916 C.3 1 UNK1 0
632 C3 18.485 16.778 16.778 C.3 1 UNK1 0
633 H1 19.228 16.406 16.406 H 1 UNK1 0
634 O1 14.442 18.092 19.518 O.3 1 UNK1 0
635 C1 14.991 18.528 18.528 C.3 1 UNK1 0
636 C2 16.209 17.916 17.916 C.3 1 UNK1 0
637 O1 14.442 19.518 18.092 O.3 1 UNK1 0
638 C3 16.778 16.778 18.485 C.3 1 UNK1 0
639 H1 16.406 16.406 19.228 H 1 UNK1 0
640 O1 18.092 19.518 14.442 O.3 1 UNK1 0
641 C1 7.775 7.775 14.991 C.3 1 UNK1 0
642 C2 8.388 8.388 16.209 C.3 1 UNK1 0
643 C3 9.526 7.818 16.778 C.3 1 UNK1 0
644 H1 9.897 7.075 16.406 H 1 UNK1 0
645 O1 8.211 11.862 19.518 O.3 1 UNK1 0
646 C1 7.775 11.313 18.528 C.3 1 UNK1 0
647 C2 8.388 10.095 17.916 C.3 1 UNK1 0
648 C3 7.818 9.526 16.778 C.3 1 UNK1 0
649 H1 7.075 9.897 16.406 H 1 UNK1 0
650 O1 11.862 8.211 19.518 O.3 1 UNK1 0
651 C1 11.313 7.775 18.528 C.3 1 UNK1 0
652 C2 10.095 8.388 17.916 C.3 1 UNK1 0
653 O1 11.862 6.785 18.092 O.3 1 UNK1 0
654 C3 9.526 9.526 18.485 C.3 1 UNK1 0
655 H1 9.897 9.897 19.228 H 1 UNK1 0
656 O1 8.211 6.785 14.442 O.3 1 UNK1 0
657 C1 18.528 7.775 11.313 C.3 1 UNK1 0
658 C2 17.916 8.388 10.095 C.3 1 UNK1 0
659 C3 16.778 7.818 9.526 C.3 1 UNK1 0
660 H1 16.406 7.075 9.897 H 1 UNK1 0
661 O1 18.092 11.862 6.785 O.3 1 UNK1 0
662 C1 18.528 11.313 7.775 C.3 1 UNK1 0
663 C2 17.916 10.095 8.388 C.3 1 UNK1 0
664 C3 18.485 9.526 9.526 C.3 1 UNK1 0
665 H1 19.228 9.897 9.897 H 1 UNK1 0
666 O1 14.442 8.211 6.785 O.3 1 UNK1 0
667 C1 14.991 7.775 7.775 C.3 1 UNK1 0
668 C2 16.209 8.388 8.388 C.3 1 UNK1 0
669 O1 14.442 6.785 8.211 O.3 1 UNK1 0
670 C3 16.778 9.526 7.818 C.3 1 UNK1 0
671 H1 16.406 9.897 7.075 H 1 UNK1 0
672 O1 18.092 6.785 11.862 O.3 1 UNK1 0
673 C1 7.775 18.528 11.313 C.3 1 UNK1 0
674 C2 8.388 17.916 10.095 C.3 1 UNK1 0
675 C3 9.526 18.485 9.526 C.3 1 UNK1 0
676 H1 9.897 19.228 9.897 H 1 UNK1 0
677 O1 8.211 14.442 6.785 O.3 1 UNK1 0
678 C1 7.775 14.991 7.775 C.3 1 UNK1 0
679 C2 8.388 16.209 8.388 C.3 1 UNK1 0
680 C3 7.818 16.778 9.526 C.3 1 UNK1 0
681 H1 7.075 16.406 9.897 H 1 UNK1 0
682 O1 11.862 18.092 6.785 O.3 1 UNK1 0
683 C1 11.313 18.528 7.775 C.3 1 UNK1 0
684 C2 10.095 17.916 8.388 C.3 1 UNK1 0
685 O1 11.862 19.518 8.211 O.3 1 UNK1 0
686 C3 9.526 16.778 7.818 C.3 1 UNK1 0
687 H1 9.897 16.406 7.075 H 1 UNK1 0
688 O1 8.211 19.518 11.862 O.3 1 UNK1 0
689 O2 17.276 0 9.027 O.3 1 UNK1 0
690 O2 17.276 22.179 13.152 O.3 1 UNK1 0
691 O2 13.152 22.179 9.027 O.3 1 UNK1 0
692 O2 17.276 26.303 9.027 O.3 1 UNK1 0
693 O2 9.027 4.124 13.152 O.3 1 UNK1 0
694 O2 13.152 4.124 9.027 O.3 1 UNK1 0
695 O2 9.027 0 9.027 O.3 1 UNK1 0
696 O2 9.027 26.303 9.027 O.3 1 UNK1 0
697 O2 9.027 0 17.276 O.3 1 UNK1 0
698 O2 9.027 22.179 13.152 O.3 1 UNK1 0
699 O2 13.152 22.179 17.276 O.3 1 UNK1 0
700 O2 9.027 26.303 17.276 O.3 1 UNK1 0
701 O2 17.276 4.124 13.152 O.3 1 UNK1 0
702 O2 13.152 4.124 17.276 O.3 1 UNK1 0
703 O2 17.276 0 17.276 O.3 1 UNK1 0
704 O2 17.276 26.303 17.276 O.3 1 UNK1 0
705 O2 17.276 9.027 0 O.3 1 UNK1 0
706 O2 17.276 9.027 26.303 O.3 1 UNK1 0
707 O2 13.152 9.027 22.179 O.3 1 UNK1 0
708 O2 17.276 13.152 22.179 O.3 1 UNK1 0
709 O2 9.027 17.276 0 O.3 1 UNK1 0
710 O2 9.027 17.276 26.303 O.3 1 UNK1 0
711 O2 13.152 17.276 22.179 O.3 1 UNK1 0
712 O2 9.027 13.152 22.179 O.3 1 UNK1 0
713 O2 9.027 9.027 0 O.3 1 UNK1 0
714 O2 13.152 9.027 4.124 O.3 1 UNK1 0
715 O2 9.027 13.152 4.124 O.3 1 UNK1 0
716 O2 9.027 9.027 26.303 O.3 1 UNK1 0
717 O2 17.276 17.276 0 O.3 1 UNK1 0
718 O2 13.152 17.276 4.124 O.3 1 UNK1 0
719 O2 17.276 13.152 4.124 O.3 1 UNK1 0
720 O2 17.276 17.276 26.303 O.3 1 UNK1 0
721 O13 24.0665 23.6424 -8.14447 O.3 0 **** 0
722 O8 23.6486 15.8945 -1.79366 O.3 0 **** 0
723 O11 23.5226 15.9742 -4.46583 O.3 0 **** 0
724 Ni4 20.9104 26.4707 -6.67205 Ni 0 **** 0
725 Ni5 22.1688 17.0686 -4.78704 Ni 0 **** 0
726 O7 20.2719 16.9747 -1.80491 O.3 0 **** 0
727 O10 22.5084 18.0145 -3.26343 O.3 0 **** 0
728 O12 21.0276 15.9208 -4.01468 O.3 0 **** 0
729 O11 21.8081 20.4086 -2.59577 O.3 0 **** 0
730 O13 20.9046 22.4553 -4.49998 O.3 0 **** 0
731 Fe0 19.3851 16.7962 -3.51913 Fe 0 **** 0
732 Fe1 24.0867 17.7121 -2.18781 Fe 0 **** 0
733 Fe2 21.0896 18.6915 -2.13493 Fe 0 **** 0
734 Ni4 19.9667 19.9987 -4.67402 Ni 0 **** 0
735 O7 24.2086 19.0096 -5.19922 O.3 0 **** 0
736 O8 21.6468 19.8855 -5.29285 O.3 0 **** 0
737 O9 20.229 18.5028 -3.75966 O.3 0 **** 0
738 O10 20.6929 21.9179 -7.02909 O.3 0 **** 0
739 Ni5 24.1801 23.9841 -6.40866 Ni 0 **** 0
740 O6 23.5086 21.5116 -4.45486 O.3 0 **** 0
741 O11 20.1048 24.2243 -6.13648 O.3 0 **** 0
742 O12 22.4953 23.4747 -6.18214 O.3 0 **** 0
743 Fe1 22.1243 21.6744 -5.7659 Fe 0 **** 0
744 Fe2 19.3796 22.481 -5.70796 Fe 0 **** 0
745 O9 23.303 21.0057 -7.10935 O.3 0 **** 0
746 Fe0 21.483 24.2808 -4.80449 Fe 0 **** 0
747 O6 21.8075 25.5018 -7.8751 O.3 0 **** 0
748 O9 22.0328 26.027 -5.35571 O.3 0 **** 0
749 Fe3 21.2457 23.6958 -7.58328 Fe 0 **** 0
750 Fe3 23.0155 19.749 -3.90626 Fe 0 **** 0
751 O12 24.4155 19.5797 -2.5911 O.3 0 **** 0
752 O13 10.2335 -3.20596 8.74633 O.3 0 **** 0
753 O8 15.2018 2.64259 2.28386 O.3 0 **** 0
754 O11 13.0618 3.13691 3.80733 O.3 0 **** 0
755 Ni4 9.24326 -6.88787 6.40048 Ni 0 **** 0
756 Ni5 11.9065 1.88488 3.32888 Ni 0 **** 0
757 O7 13.0086 0.91001 0.112623 O.3 0 **** 0
758 O10 13.259 0.716585 2.9613 O.3 0 **** 0
759 O12 11.8224 2.56467 1.67169 O.3 0 **** 0
760 O11 13.2382 -1.85819 2.77163 O.3 0 **** 0
761 O13 11.0967 -3.57269 3.86443 O.3 0 **** 0
762 Fe0 11.1296 1.27457 0.419858 Fe 0 **** 0
763 Fe1 15.1021 1.09821 3.40419 Fe 0 **** 0
764 Fe2 13.2054 -0.478058 1.43971 Fe 0 **** 0
765 Ni4 10.4809 -1.39768 2.51087 Ni 0 **** 0
766 O7 12.7962 0.562378 5.67977 O.3 0 **** 0
767 O8 11.0692 -0.791789 4.09302 O.3 0 **** 0
768 O9 11.4115 -0.121419 1.70632 O.3 0 **** 0
769 O10 9.03518 -2.52659 5.04226 O.3 0 **** 0
770 Ni5 11.6347 -3.89203 7.90431 Ni 0 **** 0
771 O6 12.827 -2.13313 5.47988 O.3 0 **** 0
772 O11 9.24683 -5.04687 4.78803 O.3 0 **** 0
773 O12 10.7631 -3.81824 6.35997 O.3 0 **** 0
774 Fe1 10.9294 -2.28208 5.28056 Fe 0 **** 0
775 Fe2 9.19571 -3.64253 3.45591 Fe 0 **** 0
776 O9 10.6713 -1.08967 6.74648 O.3 0 **** 0
777 Fe0 11.1466 -5.115 5.03909 Fe 0 **** 0
778 O6 8.92968 -5.50061 7.48103 O.3 0 **** 0
779 O9 10.9913 -6.53171 6.31406 O.3 0 **** 0
780 Fe3 8.87909 -3.97118 6.33153 Fe 0 **** 0
781 Fe3 13.0132 -0.682744 4.24923 Fe 0 **** 0
782 O12 14.9227 -0.516596 4.46228 O.3 0 **** 0
783 O13 -0.0662729 21.736 10.4167 O.3 0 **** 0
784 O8 0.364787 31.7311 10.4408 O.3 0 **** 0
785 O11 1.28677 29.9395 8.67615 O.3 0 **** 0
786 Ni4 1.68826 20.5076 14.3779 Ni 0 **** 0
787 Ni5 2.34239 28.9022 9.64743 Ni 0 **** 0
788 O7 3.18664 30.909 12.435 O.3 0 **** 0
789 O10 1.31742 29.168 11.1341 O.3 0 **** 0
790 O12 3.44495 30.2808 9.9627 O.3 0 **** 0
791 O11 1.13685 27.774 13.3011 O.3 0 **** 0
792 O13 2.03026 24.9829 13.5373 O.3 0 **** 0
793 Fe0 4.57245 29.94 11.4868 Fe 0 **** 0
794 Fe1 -0.382072 30.089 11.0706 Fe 0 **** 0
795 Fe2 2.09585 29.3838 12.8936 Fe 0 **** 0
796 Ni4 3.56959 26.7456 12.3393 Ni 0 **** 0
797 O7 0.0976362 27.1548 9.68952 O.3 0 **** 0
798 O8 2.2479 26.4348 11.1666 O.3 0 **** 0
799 O9 3.43628 28.4801 11.9973 O.3 0 **** 0
800 O10 3.13627 23.7729 11.5298 O.3 0 **** 0
801 Ni5 -0.778246 22.5736 11.8067 Ni 0 **** 0
802 O6 -0.132116 25.7262 11.9721 O.3 0 **** 0
803 O11 2.82334 22.5801 13.749 O.3 0 **** 0
804 O12 0.830216 23.1139 12.327 O.3 0 **** 0
805 Fe1 1.49871 24.7621 11.7021 Fe 0 **** 0
806 Fe2 3.79499 24.196 13.3106 Fe 0 **** 0
807 O9 1.00155 24.4044 9.89397 O.3 0 **** 0
808 Fe0 1.13628 23.3844 14.1731 Fe 0 **** 0
809 O6 1.47343 20.4763 12.6051 O.3 0 **** 0
810 O9 0.365927 21.6874 14.6014 O.3 0 **** 0
811 Fe3 2.35224 22.0515 11.9683 Fe 0 **** 0
812 Fe3 0.603493 27.4283 11.5095 Fe 0 **** 0
813 O12 -1.03983 28.4032 11.7669 O.3 0 **** 0
814 O13 30.9556 0.407481 23.1715 O.3 0 **** 0
815 O8 26.2322 4.95111 15.5705 O.3 0 **** 0
816 O11 25.8296 2.56122 16.7072 O.3 0 **** 0
817 Ni4 35.2904 0.542482 22.0271 Ni 0 **** 0
818 Ni5 27.404 1.76477 16.5602 Ni 0 **** 0
819 O7 28.9917 3.48751 13.9099 O.3 0 **** 0
820 O10 28.2771 3.36238 16.6835 O.3 0 **** 0
821 O12 27.2769 1.78881 14.7715 O.3 0 **** 0
822 O11 30.7246 3.88535 17.3186 O.3 0 **** 0
823 O13 32.4977 2.01529 18.729 O.3 0 **** 0
824 Fe0 29.0018 1.54979 13.9478 Fe 0 **** 0
825 Fe1 27.3606 5.00891 17.1121 Fe 0 **** 0
826 Fe2 29.8428 3.76611 15.6197 Fe 0 **** 0
827 Ni4 31.0175 1.15631 16.7237 Ni 0 **** 0
828 O7 27.734 2.56261 19.2717 O.3 0 **** 0
829 O8 29.8601 1.38334 18.0754 O.3 0 **** 0
830 O9 29.849 1.9178 15.63 O.3 0 **** 0
831 O10 31.6847 -0.364317 19.3665 O.3 0 **** 0
832 Ni5 31.5075 2.02356 22.6954 Ni 0 **** 0
833 O6 30.284 3.16249 19.9373 O.3 0 **** 0
834 O11 34.0443 0.396768 19.9272 O.3 0 **** 0
835 O12 32.0898 1.38572 21.145 O.3 0 **** 0
836 Fe1 30.9346 1.38429 19.6555 Fe 0 **** 0
837 Fe2 33.136 0.248174 18.2237 Fe 0 **** 0
838 O9 29.4695 0.67811 20.6539 O.3 0 **** 0
839 Fe0 33.579 2.21356 20.3264 Fe 0 **** 0
840 O6 33.7701 -0.203037 22.5957 O.3 0 **** 0
841 O9 34.564 2.17277 21.9648 O.3 0 **** 0
842 Fe3 32.6926 -0.402389 21.0266 Fe 0 **** 0
843 Fe3 29.2555 3.22354 18.3274 Fe 0 **** 0
844 O12 28.5906 5.01165 18.6115 O.3 0 **** 0
845 O13 21.2797 21.5769 31.0734 O.3 0 **** 0
846 O8 13.8368 25.1816 25.3596 O.3 0 **** 0
847 O11 15.6982 23.3438 24.8272 O.3 0 **** 0
848 Ni4 23.4205 25.2486 32.5102 Ni 0 **** 0
849 Ni5 17.2227 24.1893 25.1352 Ni 0 **** 0
850 O7 16.3711 27.61 24.857 O.3 0 **** 0
851 O10 16.4461 25.2121 26.4312 O.3 0 **** 0
852 O12 16.8828 25.3382 23.8007 O.3 0 **** 0
853 O11 17.4962 26.5464 28.376 O.3 0 **** 0
854 O13 20.1949 26.1298 29.4032 O.3 0 **** 0
855 Fe0 17.9522 26.9309 23.967 Fe 0 **** 0
856 Fe1 14.6487 24.8813 27.0631 Fe 0 **** 0
857 Fe2 16.8615 27.0901 26.6496 Fe 0 **** 0
858 Ni4 19.7968 26.2242 26.7937 Ni 0 **** 0
859 O7 17.1544 22.8264 27.6347 O.3 0 **** 0
860 O8 19.1492 24.6285 27.2965 O.3 0 **** 0
861 O9 18.3626 26.4512 25.779 O.3 0 **** 0
862 O10 21.7796 24.3777 28.3336 O.3 0 **** 0
863 Ni5 20.1985 22.7966 31.7708 Ni 0 **** 0
864 O6 18.1959 24.2351 29.6937 O.3 0 **** 0
865 O11 22.5499 25.8013 30.2931 O.3 0 **** 0
866 O12 20.8247 24.0181 30.6459 O.3 0 **** 0
867 Fe1 19.9717 24.2661 28.9833 Fe 0 **** 0
868 Fe2 21.9251 26.3079 28.5319 Fe 0 **** 0
869 O9 19.8738 22.3935 28.6298 O.3 0 **** 0
870 Fe0 20.86 25.8254 31.1989 Fe 0 **** 0
871 O6 23.2654 23.6171 31.7997 O.3 0 **** 0
872 O9 21.6729 25.3511 32.863 O.3 0 **** 0
873 Fe3 22.6069 23.9041 30.0259 Fe 0 **** 0
874 Fe3 17.3437 24.6816 28.0427 Fe 0 **** 0
875 O12 15.5546 24.6563 28.762 O.3 0 **** 0
876 O13 25.0525 24.7208 17.1276 O.3 0 **** 0
877 O8 25.6949 30.6295 25.2006 O.3 0 **** 0
878 O11 24.2755 28.4001 24.7604 O.3 0 **** 0
879 Ni4 24.0092 27.4951 13.7706 Ni 0 **** 0
880 Ni5 23.322 28.7931 23.3215 Ni 0 **** 0
881 O7 23.2337 32.327 23.2874 O.3 0 **** 0
882 O10 24.6326 29.8977 22.6928 O.3 0 **** 0
883 O12 22.4464 30.0735 24.2217 O.3 0 **** 0
884 O11 25.0775 30.7607 20.2989 O.3 0 **** 0
885 O13 23.9633 29.5134 17.8648 O.3 0 **** 0
886 Fe0 21.6007 31.3177 23.0186 Fe 0 **** 0
887 Fe1 26.375 30.0161 23.5238 Fe 0 **** 0
888 Fe2 24.2285 31.5744 21.8144 Fe 0 **** 0
889 Ni4 22.4155 29.9349 19.9584 Ni 0 **** 0
890 O7 25.3402 27.3364 21.9446 O.3 0 **** 0
891 O8 23.4478 28.5462 20.4311 O.3 0 **** 0
892 O9 22.6576 30.6307 21.571 O.3 0 **** 0
893 O10 22.3731 27.472 18.0378 O.3 0 **** 0
894 Ni5 26.1161 26.1365 17.0359 Ni 0 **** 0
895 O6 25.8511 28.2565 19.4554 O.3 0 **** 0
896 O11 22.9866 28.4516 15.775 O.3 0 **** 0
897 O12 24.7102 27.2168 17.1106 O.3 0 **** 0
898 Fe1 24.1083 27.8318 18.7871 Fe 0 **** 0
899 Fe2 22.1174 29.2567 17.3064 Fe 0 **** 0
900 O9 24.2143 26.0997 19.5808 O.3 0 **** 0
901 Fe0 24.7979 28.8869 16.2301 Fe 0 **** 0
902 O6 23.868 26.0395 14.7963 O.3 0 **** 0
903 O9 25.4629 28.066 14.6367 O.3 0 **** 0
904 Fe3 23.0474 26.6459 16.4151 Fe 0 **** 0
905 Fe3 25.2215 29.0355 21.0839 Fe 0 **** 0
906 O12 26.9757 29.4484 21.7697 O.3 0 **** 0
907 O13 11.9285 31.6242 5.2664 O.3 0 **** 0
908 O8 15.5748 23.0911 1.51293 O.3 0 **** 0
909 O11 14.579 25.2577 0.314175 O.3 0 **** 0
910 Ni4 8.74516 30.3463 8.14093 Ni 0 **** 0
911 Ni5 12.9574 25.4066 1.00844 Ni 0 **** 0
912 O7 12.2188 22.1549 2.18229 O.3 0 **** 0
913 O10 13.5097 24.6773 2.58677 O.3 0 **** 0
914 O12 12.476 23.8445 0.274616 O.3 0 **** 0
915 O11 12.4482 24.8248 4.93753 O.3 0 **** 0
916 O13 10.4757 26.8914 5.71352 O.3 0 **** 0
917 Fe0 10.9086 23.1233 1.1304 Fe 0 **** 0
918 Fe1 15.3697 24.3143 2.96607 Fe 0 **** 0
919 Fe2 12.3998 23.4553 3.59743 Fe 0 **** 0
920 Ni4 10.2251 25.6282 3.42165 Ni 0 **** 0
921 O7 14.1927 27.3475 2.6781 O.3 0 **** 0
922 O8 11.5973 26.7555 3.16447 O.3 0 **** 0
923 O9 11.1339 24.3492 2.59083 O.3 0 **** 0
924 O10 9.6564 28.6526 3.99431 O.3 0 **** 0
925 Ni5 12.4798 30.3863 6.40962 Ni 0 **** 0
926 O6 13.1221 27.4842 5.15491 O.3 0 **** 0
927 O11 8.77394 28.6543 6.37868 O.3 0 **** 0
928 O12 11.146 29.3212 5.9239 O.3 0 **** 0
929 Fe1 11.4141 28.0807 4.53014 Fe 0 **** 0
930 Fe2 8.70671 27.29 5.00711 Fe 0 **** 0
931 O9 12.2632 29.3649 3.40192 O.3 0 **** 0
932 Fe0 10.4242 28.1314 7.20315 Fe 0 **** 0
933 O6 9.45822 31.2813 6.79631 O.3 0 **** 0
934 O9 10.2915 29.5288 8.50104 O.3 0 **** 0
935 Fe3 9.51753 30.0669 5.31862 Fe 0 **** 0
936 Fe3 13.3129 26.1135 3.83818 Fe 0 **** 0
937 O12 15.0462 25.5262 4.4452 O.3 0 **** 0
938 O13 27.4709 14.5375 20.4803 O.3 0 **** 0
939 O8 19.7475 11.5873 26.2295 O.3 0 **** 0
940 O11 19.7812 13.1455 24.0756 O.3 0 **** 0
941 Ni4 30.4099 16.2103 23.4249 Ni 0 **** 0
942 Ni5 20.9312 14.4268 24.4821 Ni 0 **** 0
943 O7 20.9633 14.3988 28.0157 O.3 0 **** 0
944 O10 21.8903 13.2884 25.5374 O.3 0 **** 0
945 O12 19.8499 15.0038 25.7926 O.3 0 **** 0
946 O11 24.317 13.427 26.4058 O.3 0 **** 0
947 O13 26.3803 15.1455 25.2896 O.3 0 **** 0
948 Fe0 20.8078 16.0815 27.0685 Fe 0 **** 0
949 Fe1 21.5348 11.3873 25.5842 Fe 0 **** 0
950 Fe2 22.6369 13.8372 27.2363 Fe 0 **** 0
951 Ni4 23.9663 16.1277 25.6977 Ni 0 **** 0
952 O7 22.8013 12.9165 22.952 O.3 0 **** 0
953 O8 23.7901 15.0699 24.2599 O.3 0 **** 0
954 O9 22.4639 15.4457 26.3396 O.3 0 **** 0
955 O10 25.87 16.7568 23.3226 O.3 0 **** 0
956 Ni5 27.7938 13.4531 21.8454 Ni 0 **** 0
957 O6 25.3348 13.0006 23.8853 O.3 0 **** 0
958 O11 28.1908 16.6598 24.3554 O.3 0 **** 0
959 O12 27.349 14.735 22.9889 O.3 0 **** 0
960 Fe1 25.5619 14.8738 23.5711 Fe 0 **** 0
961 Fe2 26.4736 17.0831 25.1436 Fe 0 **** 0
962 O9 24.8582 14.672 21.8091 O.3 0 **** 0
963 Fe0 28.184 14.7707 24.6846 Fe 0 **** 0
964 O6 29.4145 16.1799 21.9417 O.3 0 **** 0
965 O9 29.9115 14.5604 23.8929 O.3 0 **** 0
966 Fe3 27.6292 16.5465 22.5264 Fe 0 **** 0
967 Fe3 23.5986 13.1677 24.6662 Fe 0 **** 0
968 O12 23.3769 11.2795 24.9918 O.3 0 **** 0
969 O13 2.50757 17.2819 -0.123487 O.3 0 **** 0
970 O8 0.417931 24.4983 -6.78869 O.3 0 **** 0
971 O11 2.63818 24.0158 -5.37344 O.3 0 **** 0
972 Ni4 -0.854815 17.492 2.8242 Ni 0 **** 0
973 Ni5 2.06959 24.0141 -3.6968 Ni 0 **** 0
974 O7 -0.940977 25.867 -3.80993 O.3 0 **** 0
975 O10 0.432851 23.3807 -4.19913 O.3 0 **** 0
976 O12 1.61863 25.7451 -3.82392 O.3 0 **** 0
977 O11 -1.39043 22.1802 -2.81835 O.3 0 **** 0
978 O13 -0.913979 20.8832 -0.230124 O.3 0 **** 0
979 Fe0 0.376328 26.2444 -2.43931 Fe 0 **** 0
980 Fe1 0.0611988 22.7933 -6.00372 Fe 0 **** 0
981 Fe2 -1.20741 24.0042 -3.38149 Fe 0 **** 0
982 Ni4 0.0892221 23.2773 -0.697453 Ni 0 **** 0
983 O7 2.09314 21.1829 -3.99068 O.3 0 **** 0
984 O8 1.10903 22.1617 -1.66381 O.3 0 **** 0
985 O9 0.0445377 24.3893 -2.07705 O.3 0 **** 0
986 O10 1.43093 20.9386 0.878222 O.3 0 **** 0
987 Ni5 0.908435 17.2805 -0.889987 Ni 0 **** 0
988 O6 0.156866 19.9165 -2.59366 O.3 0 **** 0
989 O11 -0.519746 19.7764 2.02037 O.3 0 **** 0
990 O12 0.487749 18.7852 -0.0486695 O.3 0 **** 0
991 Fe1 0.839162 20.4376 -0.883693 Fe 0 **** 0
992 Fe2 -0.296835 21.6171 1.46224 Fe 0 **** 0
993 O9 2.59672 19.9189 -1.41582 O.3 0 **** 0
994 Fe0 -1.31809 19.0993 0.413921 Fe 0 **** 0
995 O6 0.842132 17.4029 2.27568 O.3 0 **** 0
996 O9 -1.48405 17.3467 1.15941 O.3 0 **** 0
997 Fe3 1.25404 19.1597 1.63754 Fe 0 **** 0
998 Fe3 0.343255 21.6455 -3.38542 Fe 0 **** 0
999 O12 -0.338367 21.1195 -5.1108 O.3 0 **** 0
1000 O13 7.17768 4.83551 31.5865 O.3 0 **** 0
1001 O8 10.2901 -0.974796 24.0266 O.3 0 **** 0
1002 O11 10.4352 -1.32212 26.6789 O.3 0 **** 0
1003 Ni4 9.00946 8.84302 30.7393 Ni 0 **** 0
1004 Ni5 11.2984 0.119517 27.2364 Ni 0 **** 0
1005 O7 13.016 1.2588 24.3616 O.3 0 **** 0
1006 O10 10.5922 1.12308 25.8859 O.3 0 **** 0
1007 O12 12.7607 -0.372087 26.3224 O.3 0 **** 0
1008 O11 10.3327 3.68194 25.6661 O.3 0 **** 0
1009 O13 10.4533 5.55558 27.9197 O.3 0 **** 0
1010 Fe0 13.9476 1.12148 26.0556 Fe 0 **** 0
1011 Fe1 9.21467 0.448705 24.71 Fe 0 **** 0
1012 Fe2 11.6267 2.46299 24.9482 Fe 0 **** 0
1013 Ni4 12.2487 3.62952 27.7155 Ni 0 **** 0
1014 O7 8.69564 1.0627 27.8937 O.3 0 **** 0
1015 O8 10.7473 2.79838 28.2382 O.3 0 **** 0
1016 O9 12.5358 2.32362 26.5515 O.3 0 **** 0
1017 O10 10.9211 4.71064 30.3277 O.3 0 **** 0
1018 Ni5 6.89817 5.4031 29.9305 Ni 0 **** 0
1019 O6 8.39111 3.73293 27.6153 O.3 0 **** 0
1020 O11 10.5801 7.18621 29.8619 O.3 0 **** 0
1021 O12 8.64468 5.60435 29.6876 O.3 0 **** 0
1022 Fe1 9.64962 4.17189 28.9874 Fe 0 **** 0
1023 Fe2 11.8916 5.93977 29.1724 Fe 0 **** 0
1024 O9 8.84368 2.89286 30.1519 O.3 0 **** 0
1025 Fe0 9.24373 6.95286 28.5069 Fe 0 **** 0
1026 O6 8.57306 7.41904 31.7253 O.3 0 **** 0
1027 O9 8.09705 8.24576 29.3252 O.3 0 **** 0
1028 Fe3 9.76002 6.03115 31.1533 Fe 0 **** 0
1029 Fe3 9.49221 2.40443 26.7949 Fe 0 **** 0
1030 O12 8.22228 1.95649 25.4166 O.3 0 **** 0
1031 H1031 18.922 20.6716 17.9368 H 0 **** 0
1032 O1032 18.0985 21.1563 18.1982 O.3 0 **** 0
1033 H1033 18.4196 21.9661 18.6693 H 0 **** 0
1034 H1034 11.34 25.4635 27.0859 H 0 **** 0
1035 O1035 11.6826 25.3345 28.006 O.3 0 **** 0
1036 H1036 11.1914 26.0013 28.549 H 0 **** 0
1037 H1037 19.1629 8.29409 6.04661 H 0 **** 0
1038 O1038 18.8725 7.44923 5.61962 O.3 0 **** 0
1039 H1039 17.8897 7.43709 5.73928 H 0 **** 0
1040 H1040 -1.13143 0.942913 -3.40194 H 0 **** 0
1041 O1041 -1.33692 0.912626 -2.43371 O.3 0 **** 0
1042 H1042 -0.465392 0.72946 -2.00071 H 0 **** 0
1043 H1043 18.8332 1.19693 1.54594 H 0 **** 0
1044 O1044 17.9778 1.4055 1.09287 O.3 0 **** 0
1045 H1045 18.0954 2.32933 0.756739 H 0 **** 0
1046 H1046 8.44693 5.66573 18.807 H 0 **** 0
1047 O1047 7.46158 5.74579 18.8619 O.3 0 **** 0
1048 H1048 7.183 5.98985 17.9435 H 0 **** 0
1049 H1049 -8.9087 8.2151 20.5627 H 0 **** 0
1050 O1050 -9.50312 7.93743 21.3045 O.3 0 **** 0
1051 H1051 -9.73238 6.99611 21.0996 H 0 **** 0
1052 H1052 4.97869 7.04165 7.04288 H 0 **** 0
1053 O1053 5.75523 7.43312 7.51683 O.3 0 **** 0
1054 H1054 5.55307 8.40119 7.56894 H 0 **** 0
1055 H1055 -1.21525 22.9076 19.2715 H 0 **** 0
1056 O1056 -2.01687 23.2222 19.7602 O.3 0 **** 0
1057 H1057 -2.32506 22.4295 20.2676 H 0 **** 0
1058 H1058 -5.93388 25.5058 8.72465 H 0 **** 0
1059 O1059 -5.43135 25.9551 9.45009 O.3 0 **** 0
1060 H1060 -6.11547 26.1586 10.1365 H 0 **** 0
1061 H1061 5.32932 18.4487 8.29527 H 0 **** 0
1062 O1062 5.7044 18.8252 7.45962 O.3 0 **** 0
1063 H1063 6.18508 18.0685 7.0385 H 0 **** 0
1064 H1064 19.6258 20.171 20.8252 H 0 **** 0
1065 O1065 20.5149 20.483 20.5203 O.3 0 **** 0
1066 H1066 20.411 21.4619 20.4118 H 0 **** 0
1067 H1067 6.18227 0.0596559 24.5507 H 0 **** 0
1068 O1068 6.74624 -0.547999 24.0095 O.3 0 **** 0
1069 H1069 7.15645 -1.15681 24.6736 H 0 **** 0
1070 H1070 19.8813 -4.35231 20.5652 H 0 **** 0
1071 O1071 20.3916 -3.51585 20.4217 O.3 0 **** 0
1072 H1072 20.4664 -3.11309 21.3233 H 0 **** 0
1073 H1073 24.4318 14.8445 29.0285 H 0 **** 0
1074 O1074 24.8481 15.6522 28.6349 O.3 0 **** 0
1075 H1075 25.0846 16.214 29.4152 H 0 **** 0
1076 H1076 10.7767 27.7169 -0.220872 H 0 **** 0
1077 O1077 11.7583 27.6655 -0.101117 O.3 0 **** 0
1078 H1078 12.13 28.1079 -0.905209 H 0 **** 0
1079 H1079 14.1948 8.99357 15.5704 H 0 **** 0
1080 O1080 13.2362 9.00205 15.8206 O.3 0 **** 0
1081 H1081 13.2068 9.49331 16.6799 H 0 **** 0
1082 H1082 17.2433 10.2746 12.5827 H 0 **** 0
1083 O1083 16.5611 9.88061 13.1819 O.3 0 **** 0
1084 H1084 16.7079 10.3376 14.0473 H 0 **** 0
1085 H1085 -5.23439 22.3895 19.9263 H 0 **** 0
1086 O1086 -5.29353 22.5993 18.9603 O.3 0 **** 0
1087 H1087 -4.57274 22.0619 18.5452 H 0 **** 0
1088 H1088 15.9351 6.4783 -5.06034 H 0 **** 0
1089 O1089 16.1109 6.96196 -4.21429 O.3 0 **** 0
1090 H1090 16.0057 7.91828 -4.44881 H 0 **** 0
1091 C1091 25.9892 10.535 3.08644 C.3 0 **** 0
1092 C1092 24.9717 11.2611 2.22521 C.2 0 **** 0
1093 C1093 24.6874 10.7254 0.826261 C.3 0 **** 0
1094 C1094 25.2142 9.32551 0.574809 C.2 0 **** 0
1095 C1095 26.397 8.89757 1.21152 C.2 0 **** 0
1096 C1096 27.051 9.81244 2.23793 C.3 0 **** 0
1097 C1097 27.0072 7.70323 0.78148 C.2 0 **** 0
1098 C1098 26.5028 6.99734 -0.312757 C.2 0 **** 0
1099 C1099 25.3647 7.45537 -0.996638 C.2 0 **** 0
1100 C1100 24.657 8.55194 -0.470989 C.2 0 **** 0
1101 C1101 23.229 10.8473 0.452973 C.2 0 **** 0
1102 C1102 22.7065 10.0058 -0.656634 C.2 0 **** 0
1103 C1103 23.3553 8.91536 -1.08374 C.2 0 **** 0
1104 C1104 22.7156 7.88606 -2.01648 C.3 0 **** 0
1105 C1105 23.7826 7.25562 -2.8911 C.2 0 **** 0
1106 C1106 24.9811 6.92473 -2.34804 C.2 0 **** 0
1107 C1107 22.4926 11.882 0.933015 C.2 0 **** 0
1108 C1108 23.1454 12.8484 1.83888 C.2 0 **** 0
1109 C1109 24.3047 12.3717 2.6459 C.2 0 **** 0
1110 C1110 21.3762 8.28507 -2.75321 C.3 0 **** 0
1111 C1111 20.7881 9.63319 -2.31397 C.3 0 **** 0
1112 C1112 21.4562 10.4541 -1.30329 C.3 0 **** 0
1113 C1113 21.0715 12.1465 0.419234 C.3 0 **** 0
1114 C1114 21.0871 11.9178 -1.09976 C.3 0 **** 0
1115 C1115 23.5241 6.99324 -4.32265 C.2 0 **** 0
1116 C1116 22.4568 7.46279 -4.96039 C.2 0 **** 0
1117 C1117 21.3848 8.2239 -4.27922 C.2 0 **** 0
1118 C1118 19.7746 12.3072 -1.7721 C.3 0 **** 0
1119 C1119 19.1437 11.4214 -2.81428 C.2 0 **** 0
1120 C1120 19.6696 10.218 -3.11742 C.2 0 **** 0
1121 C1121 18.9647 13.3965 -1.1899 C.3 0 **** 0
1122 C1122 19.4194 14.0175 0.0204506 C.2 0 **** 0
1123 C1123 20.5173 13.5435 0.8302 C.3 0 **** 0
1124 C1124 22.7244 14.1247 1.84382 C.2 0 **** 0
1125 C1125 21.6514 14.5795 0.884982 C.3 0 **** 0
1126 C1126 19.1313 9.33216 -4.21853 C.3 0 **** 0
1127 C1127 18.081 10.0262 -5.07684 C.2 0 **** 0
1128 C1128 17.4916 11.1703 -4.70803 C.2 0 **** 0
1129 C1129 17.9128 11.872 -3.48217 C.2 0 **** 0
1130 C1130 20.3263 8.74406 -4.98315 C.2 0 **** 0
1131 C1131 17.1717 12.8671 -2.96178 C.2 0 **** 0
1132 C1132 17.4958 13.5617 -1.64838 C.3 0 **** 0
1133 O1133 20.4038 9.58575 -0.961474 O.3 0 **** 0
1134 C1134 20.3217 8.74093 -6.46301 C.2 0 **** 0
1135 O1135 19.3163 8.06293 -7.15126 O.co2 0 **** 0
1136 O1136 21.2022 9.32258 -7.07548 O.co2 0 **** 0
1137 O1137 19.8611 13.6383 -2.245 O.3 0 **** 0
1138 C1138 28.0092 9.08768 3.15394 C.2 0 **** 0
1139 O1139 29.1935 9.39147 3.16005 O.co2 0 **** 0
1140 O1140 27.5403 8.07018 3.98997 O.co2 0 **** 0
1141 O1141 25.9145 6.24439 -3.14311 O.3 0 **** 0
1142 H1142 25.4415 9.79523 3.70347 H 0 **** 0
1143 H1143 26.5158 11.2212 3.77772 H 0 **** 0
1144 H1144 25.2418 11.388 0.125767 H 0 **** 0
1145 H1145 27.6178 10.5877 1.6734 H 0 **** 0
1146 H1146 27.9212 7.34745 1.23917 H 0 **** 0
1147 H1147 27.0328 6.11204 -0.634993 H 0 **** 0
1148 H1148 22.4239 7.06427 -1.32417 H 0 **** 0
1149 C1149 24.6277 13.0649 3.90995 C.2 0 **** 0
1150 H1150 20.6207 7.52189 -2.45458 H 0 **** 0
1151 H1151 20.3978 11.3896 0.884364 H 0 **** 0
1152 H1152 21.9017 12.5288 -1.55525 H 0 **** 0
1153 H1153 24.248 6.43858 -4.90756 H 0 **** 0
1154 H1154 22.3758 7.23627 -6.01551 H 0 **** 0
1155 H1155 18.9484 14.9529 0.309819 H 0 **** 0
1156 H1156 20.1216 13.446 1.86716 H 0 **** 0
1157 H1157 23.227 14.8693 2.44838 H 0 **** 0
1158 H1158 22.0941 14.7032 -0.124793 H 0 **** 0
1159 H1159 21.2607 15.5641 1.2066 H 0 **** 0
1160 H1160 18.6152 8.47872 -3.72784 H 0 **** 0
1161 H1161 17.6925 9.5199 -5.94926 H 0 **** 0
1162 H1162 16.6779 11.5639 -5.30611 H 0 **** 0
1163 H1163 16.2516 13.1545 -3.45761 H 0 **** 0
1164 O1164 16.6333 13.0614 -0.661693 O.3 0 **** 0
1165 H1165 17.3058 14.6495 -1.80144 H 0 **** 0
1166 H1166 19.4146 8.13902 -8.1572 H 0 **** 0
1167 H1167 28.276 7.66026 4.55418 H 0 **** 0
1168 H1168 26.8642 6.25809 -2.79904 H 0 **** 0
1169 O1169 25.7592 13.4708 4.1177 O.co2 0 **** 0
1170 O1170 23.6161 13.3115 4.83436 O.co2 0 **** 0
1171 H1171 16.581 13.7486 0.0530493 H 0 **** 0
1172 H1172 23.9513 13.8115 5.65011 H 0 **** 0
1173 C1173 26.0504 -3.677 22.3287 C.3 0 **** 0
1174 C1174 26.5815 -3.06383 21.0448 C.2 0 **** 0
1175 C1175 28.0663 -2.71447 20.9735 C.3 0 **** 0
1176 C1176 28.8978 -3.28929 22.1057 C.2 0 **** 0
1177 C1177 28.3252 -3.45642 23.3821 C.2 0 **** 0
1178 C1178 26.838 -3.18005 23.5562 C.3 0 **** 0
1179 C1179 29.1613 -3.79867 24.4629 C.2 0 **** 0
1180 C1180 30.5466 -3.87028 24.3004 C.2 0 **** 0
1181 C1181 31.1278 -3.66023 23.0397 C.2 0 **** 0
1182 C1182 30.2856 -3.49025 21.9267 C.2 0 **** 0
1183 C1183 28.6542 -3.04467 19.6211 C.2 0 **** 0
1184 C1184 30.118 -3.28341 19.504 C.2 0 **** 0
1185 C1185 30.889 -3.51149 20.573 C.2 0 **** 0
1186 C1186 32.3129 -4.05664 20.4596 C.3 0 **** 0
1187 C1187 33.1497 -3.54737 21.6189 C.2 0 **** 0
1188 C1188 32.6074 -3.49509 22.8612 C.2 0 **** 0
1189 C1189 27.8891 -2.90922 18.5074 C.2 0 **** 0
1190 C1190 26.4868 -2.48597 18.6673 C.2 0 **** 0
1191 C1191 25.804 -2.82372 19.9494 C.2 0 **** 0
1192 C1192 33.0102 -4.01663 19.0426 C.3 0 **** 0
1193 C1193 32.0884 -3.58243 17.8927 C.3 0 **** 0
1194 C1194 30.6943 -3.21794 18.1466 C.3 0 **** 0
1195 C1195 28.4842 -3.07594 17.1047 C.3 0 **** 0
1196 C1196 29.8786 -2.43637 17.1234 C.3 0 **** 0
1197 C1197 34.5489 -3.12437 21.4065 C.2 0 **** 0
1198 C1198 35.071 -2.95136 20.1968 C.2 0 **** 0
1199 C1199 34.3256 -3.24547 18.9504 C.2 0 **** 0
1200 C1200 30.5239 -2.38265 15.7469 C.3 0 **** 0
1201 C1201 31.9648 -2.76632 15.5504 C.2 0 **** 0
1202 C1202 32.7061 -3.24304 16.5706 C.2 0 **** 0
1203 C1203 29.662 -2.23353 14.5577 C.3 0 **** 0
1204 C1204 28.241 -2.19219 14.7422 C.2 0 **** 0
1205 C1205 27.5573 -2.54211 15.9661 C.3 0 **** 0
1206 C1206 25.8997 -1.78631 17.6829 C.2 0 **** 0
1207 C1207 26.6842 -1.37436 16.462 C.3 0 **** 0
1208 C1208 34.1886 -3.52224 16.4548 C.3 0 **** 0
1209 C1209 34.7834 -3.03402 15.1387 C.2 0 **** 0
1210 C1210 34.0286 -2.65452 14.1009 C.2 0 **** 0
1211 C1211 32.5608 -2.61475 14.2137 C.2 0 **** 0
1212 C1212 34.8777 -2.98906 17.7196 C.2 0 **** 0
1213 C1213 31.7838 -2.47385 13.1237 C.2 0 **** 0
1214 C1214 30.2638 -2.51427 13.1609 C.3 0 **** 0
1215 O1215 31.0427 -4.51001 17.7035 O.3 0 **** 0
1216 C1216 36.1433 -2.2308 17.5993 C.2 0 **** 0
1217 O1217 37.2577 -2.8333 17.0162 O.co2 0 **** 0
1218 O1218 36.2112 -1.08827 18.0209 O.co2 0 **** 0
1219 O1219 30.272 -1.12022 15.1592 O.3 0 **** 0
1220 C1220 26.259 -3.79967 24.8058 C.2 0 **** 0
1221 O1221 25.7985 -3.0838 25.6834 O.co2 0 **** 0
1222 O1222 26.2514 -5.19018 24.9549 O.co2 0 **** 0
1223 O1223 33.4183 -3.11341 23.9379 O.3 0 **** 0
1224 H1224 26.1518 -4.78136 22.2441 H 0 **** 0
1225 H1225 24.9799 -3.45074 22.4923 H 0 **** 0
1226 H1226 28.126 -1.61004 21.0802 H 0 **** 0
1227 H1227 26.7118 -2.07466 23.6176 H 0 **** 0
1228 H1228 28.7553 -3.96791 25.449 H 0 **** 0
1229 H1229 31.154 -4.08673 25.1687 H 0 **** 0
1230 H1230 32.1861 -5.14147 20.6805 H 0 **** 0
1231 C1231 24.3366 -3.01366 19.9335 C.2 0 **** 0
1232 H1232 33.2963 -5.06826 18.8086 H 0 **** 0
1233 H1233 28.6055 -4.1691 16.9225 H 0 **** 0
1234 H1234 29.7919 -1.39156 17.5019 H 0 **** 0
1235 H1235 35.1768 -2.89229 22.2585 H 0 **** 0
1236 H1236 36.0977 -2.61228 20.1494 H 0 **** 0
1237 H1237 27.64 -1.83479 13.9104 H 0 **** 0
1238 H1238 26.8582 -3.36899 15.7046 H 0 **** 0
1239 H1239 24.8891 -1.415 17.7978 H 0 **** 0
1240 H1240 27.3297 -0.508627 16.7232 H 0 **** 0
1241 H1241 25.9731 -1.06046 15.6667 H 0 **** 0
1242 H1242 34.3154 -4.62663 16.4625 H 0 **** 0
1243 H1243 35.8506 -3.10342 14.9822 H 0 **** 0
1244 H1244 34.5072 -2.40037 13.1622 H 0 **** 0
1245 H1245 32.2512 -2.38818 12.1496 H 0 **** 0
1246 O1246 29.8442 -3.77377 12.7079 O.3 0 **** 0
1247 H1247 29.9003 -1.72196 12.4661 H 0 **** 0
1248 H1248 38.061 -2.21611 16.9834 H 0 **** 0
1249 H1249 25.8387 -5.48342 25.8332 H 0 **** 0
1250 H1250 32.9136 -2.83766 24.7679 H 0 **** 0
1251 O1251 23.6357 -2.50107 20.7911 O.co2 0 **** 0
1252 O1252 23.7499 -3.71407 18.8796 O.co2 0 **** 0
1253 H1253 28.9078 -3.67126 12.394 H 0 **** 0
1254 H1254 22.7383 -3.73327 18.9379 H 0 **** 0
1255 C1255 30.1706 -2.10886 28.7196 C.3 0 **** 0
1256 C1256 31.3891 -1.8371 27.8571 C.2 0 **** 0
1257 C1257 31.3289 -0.686634 26.8586 C.3 0 **** 0
1258 C1258 30.1131 0.208702 27.0079 C.2 0 **** 0
1259 C1259 28.8911 -0.329026 27.4601 C.2 0 **** 0
1260 C1260 28.8583 -1.7524 27.996 C.3 0 **** 0
1261 C1261 27.7147 0.429607 27.3041 C.2 0 **** 0
1262 C1262 27.7464 1.67939 26.6821 C.2 0 **** 0
1263 C1263 28.9581 2.21571 26.216 C.2 0 **** 0
1264 C1264 30.1515 1.52068 26.4828 C.2 0 **** 0
1265 C1265 32.6115 0.112849 26.8449 C.2 0 **** 0
1266 C1266 32.5855 1.50768 26.3291 C.2 0 **** 0
1267 C1267 31.4413 2.18278 26.1708 C.2 0 **** 0
1268 C1268 31.3987 3.68937 25.9179 C.3 0 **** 0
1269 C1269 30.1932 4.02324 25.0607 C.2 0 **** 0
1270 C1270 29.0067 3.41924 25.3201 C.2 0 **** 0
1271 C1271 33.7954 -0.506599 27.0857 C.2 0 **** 0
1272 C1272 33.7862 -1.95384 27.3656 C.2 0 **** 0
1273 C1273 32.5558 -2.53232 27.9793 C.2 0 **** 0
1274 C1274 32.7438 4.41281 25.5185 C.3 0 **** 0
1275 C1275 33.9923 3.52218 25.6014 C.3 0 **** 0
1276 C1276 33.8854 2.1125 25.9759 C.3 0 **** 0
1277 C1277 35.1262 0.240937 26.9476 C.3 0 **** 0
1278 C1278 35.0217 1.13261 25.7045 C.3 0 **** 0
1279 C1279 30.3008 4.99602 23.9533 C.2 0 **** 0
1280 C1280 31.4642 5.48141 23.5321 C.2 0 **** 0
1281 C1281 32.7533 5.15351 24.1823 C.2 0 **** 0
1282 C1282 36.337 1.81351 25.3483 C.3 0 **** 0
1283 C1283 36.3766 3.26713 24.9617 C.2 0 **** 0
1284 C1284 35.2671 4.02927 25.0023 C.2 0 **** 0
1285 C1285 37.6067 1.133 25.671 C.3 0 **** 0
1286 C1286 37.5558 -0.129548 26.3495 C.2 0 **** 0
1287 C1287 36.3692 -0.700721 26.9433 C.3 0 **** 0
1288 C1288 34.8556 -2.69182 27.0231 C.2 0 **** 0
1289 C1289 36.0304 -2.06448 26.312 C.3 0 **** 0
1290 C1290 35.2239 5.45563 24.5028 C.3 0 **** 0
1291 C1291 36.5092 5.88288 23.806 C.2 0 **** 0
1292 C1292 37.6362 5.16325 23.8672 C.2 0 **** 0
1293 C1293 37.6595 3.86004 24.5548 C.2 0 **** 0
1294 C1294 33.9401 5.62546 23.6788 C.2 0 **** 0
1295 C1295 38.8215 3.24911 24.8483 C.2 0 **** 0
1296 C1296 38.9149 1.95997 25.6498 C.3 0 **** 0
1297 O1297 34.2281 3.09767 26.9248 O.3 0 **** 0
1298 C1298 33.999 6.26739 22.3467 C.2 0 **** 0
1299 O1299 34.4484 7.58188 22.2285 O.co2 0 **** 0
1300 O1300 33.6455 5.64677 21.3574 O.co2 0 **** 0
1301 O1301 37.0331 1.03545 24.3918 O.3 0 **** 0
1302 C1302 27.7005 -1.99652 28.9354 C.2 0 **** 0
1303 O1303 26.8603 -2.84112 28.6605 O.co2 0 **** 0
1304 O1304 27.5934 -1.25589 30.1169 O.co2 0 **** 0
1305 O1305 27.8734 3.82685 24.6054 O.3 0 **** 0
1306 H1306 30.2677 -1.49092 29.6392 H 0 **** 0
1307 H1307 30.1084 -3.16797 29.0356 H 0 **** 0
1308 H1308 31.2415 -1.15292 25.8526 H 0 **** 0
1309 H1309 28.755 -2.42801 27.1225 H 0 **** 0
1310 H1310 26.7543 0.0361046 27.6119 H 0 **** 0
1311 H1311 26.8127 2.20994 26.5593 H 0 **** 0
1312 H1312 31.1398 4.10872 26.9175 H 0 **** 0
1313 C1313 32.6838 -3.75212 28.8057 C.2 0 **** 0
1314 H1314 32.9029 5.21381 26.277 H 0 **** 0
1315 H1315 35.2345 0.899798 27.8404 H 0 **** 0
1316 H1316 34.7166 0.505387 24.8386 H 0 **** 0
1317 H1317 29.411 5.30151 23.4162 H 0 **** 0
1318 H1318 31.4372 6.17243 22.6995 H 0 **** 0
1319 H1319 38.4688 -0.718051 26.3787 H 0 **** 0
1320 H1320 36.6232 -0.901572 28.0091 H 0 **** 0
1321 H1321 34.8484 -3.76586 27.1583 H 0 **** 0
1322 H1322 35.7809 -1.93588 25.2355 H 0 **** 0
1323 H1323 36.9033 -2.74871 26.3911 H 0 **** 0
1324 H1324 35.124 6.11235 25.3942 H 0 **** 0
1325 H1325 36.5605 6.86161 23.3496 H 0 **** 0
1326 H1326 38.5449 5.56425 23.4334 H 0 **** 0
1327 H1327 39.7538 3.72745 24.5715 H 0 **** 0
1328 O1328 39.2892 2.28504 26.9621 O.3 0 **** 0
1329 H1329 39.7071 1.33746 25.1733 H 0 **** 0
1330 H1330 34.4535 7.90539 21.2679 H 0 **** 0
1331 H1331 26.7751 -1.50798 30.6598 H 0 **** 0
1332 H1332 27.0923 3.18766 24.6422 H 0 **** 0
1333 O1333 31.9111 -4.68451 28.6526 O.co2 0 **** 0
1334 O1334 33.739 -3.86016 29.7111 O.co2 0 **** 0
1335 H1335 39.6975 1.47084 27.3572 H 0 **** 0
1336 H1336 33.7475 -4.75094 30.195 H 0 **** 0
1337 C1337 5.45896 -3.9839 8.72809 C.3 0 **** 0
1338 C1338 5.25266 -2.62996 9.38462 C.2 0 **** 0
1339 C1339 4.32173 -1.63956 8.70008 C.3 0 **** 0
1340 C1340 3.49444 -2.22666 7.57496 C.2 0 **** 0
1341 C1341 4.03997 -3.24355 6.76847 C.2 0 **** 0
1342 C1342 5.34888 -3.8996 7.18964 C.3 0 **** 0
1343 C1343 3.41087 -3.55167 5.54581 C.2 0 **** 0
1344 C1344 2.28446 -2.84158 5.12127 C.2 0 **** 0
1345 C1345 1.74026 -1.82066 5.91797 C.2 0 **** 0
1346 C1346 2.29046 -1.5937 7.19214 C.2 0 **** 0
1347 C1347 3.47867 -0.873073 9.69146 C.2 0 **** 0
1348 C1348 2.18363 -0.292122 9.24935 C.2 0 **** 0
1349 C1349 1.60226 -0.647109 8.09909 C.2 0 **** 0
1350 C1350 0.154037 -0.297872 7.75727 C.3 0 **** 0
1351 C1351 0.0334692 -0.0577525 6.26467 C.2 0 **** 0
1352 C1352 0.691853 -0.875464 5.40343 C.2 0 **** 0
1353 C1353 3.99406 -0.558061 10.9068 C.2 0 **** 0
1354 C1354 5.35585 -1.01759 11.2311 C.2 0 **** 0
1355 C1355 5.85085 -2.25365 10.553 C.2 0 **** 0
1356 C1356 -0.59722 0.735999 8.68591 C.3 0 **** 0
1357 C1357 0.210724 1.2052 9.90367 C.3 0 **** 0
1358 C1358 1.56611 0.708905 10.1373 C.3 0 **** 0
1359 C1359 3.22306 0.320296 11.8981 C.3 0 **** 0
1360 C1360 2.51526 1.41931 11.0936 C.3 0 **** 0
1361 C1361 -0.80849 1.04009 5.7455 C.2 0 **** 0
1362 C1362 -1.35369 1.96546 6.52879 C.2 0 **** 0
1363 C1363 -1.21623 1.95487 8.00327 C.2 0 **** 0
1364 C1364 1.82503 2.45028 11.9771 C.3 0 **** 0
1365 C1365 0.418368 2.90577 11.6969 C.2 0 **** 0
1366 C1366 -0.294831 2.37805 10.6831 C.2 0 **** 0
1367 C1367 2.42157 2.76542 13.2892 C.3 0 **** 0
1368 C1368 3.61305 2.07252 13.6835 C.2 0 **** 0
1369 C1369 4.09914 0.856116 13.0753 C.3 0 **** 0
1370 C1370 6.09874 -0.295965 12.0867 C.2 0 **** 0
1371 C1371 5.57706 1.0003 12.6599 C.3 0 **** 0
1372 C1372 -1.67796 2.85927 10.3036 C.3 0 **** 0
1373 C1373 -2.09267 4.12129 11.0494 C.2 0 **** 0
1374 C1374 -1.42277 4.58568 12.1101 C.2 0 **** 0
1375 C1375 -0.187111 3.92635 12.567 C.2 0 **** 0
1376 C1376 -1.74291 2.96202 8.77436 C.2 0 **** 0
1377 C1377 0.349499 4.21995 13.7646 C.2 0 **** 0
1378 C1378 1.58099 3.53543 14.3322 C.3 0 **** 0
1379 O1379 0.456009 0.136638 10.7898 O.3 0 **** 0
1380 C1380 -2.40443 4.13176 8.15916 C.2 0 **** 0
1381 O1381 -3.76719 4.34074 8.36639 O.co2 0 **** 0
1382 O1382 -1.75757 4.91223 7.48238 O.co2 0 **** 0
1383 O1383 2.67292 3.56596 12.1619 O.3 0 **** 0
1384 C1384 5.50992 -5.28394 6.60644 C.2 0 **** 0
1385 O1385 6.41629 -5.51197 5.81861 O.co2 0 **** 0
1386 O1386 4.61193 -6.29704 6.95665 O.co2 0 **** 0
1387 O1387 0.497244 -0.701586 4.02623 O.3 0 **** 0
1388 H1388 4.67372 -4.66757 9.11898 H 0 **** 0
1389 H1389 6.44072 -4.42887 8.97777 H 0 **** 0
1390 H1390 4.989 -0.901018 8.21855 H 0 **** 0
1391 H1391 6.17892 -3.25503 6.82041 H 0 **** 0
1392 H1392 3.81853 -4.30647 4.88572 H 0 **** 0
1393 H1393 1.85542 -3.0925 4.16141 H 0 **** 0
1394 H1394 -0.384298 -1.26097 7.91472 H 0 **** 0
1395 C1395 6.86423 -3.08014 11.2456 C.2 0 **** 0
1396 H1396 -1.47164 0.189849 9.11007 H 0 **** 0
1397 H1397 2.43925 -0.321188 12.3635 H 0 **** 0
1398 H1398 3.26839 1.94989 10.4724 H 0 **** 0
1399 H1399 -0.967058 1.13685 4.67832 H 0 **** 0
1400 H1400 -1.93195 2.73991 6.04244 H 0 **** 0
1401 H1401 4.18961 2.49437 14.4985 H 0 **** 0
1402 H1402 4.07432 0.0802366 13.8741 H 0 **** 0
1403 H1403 7.12243 -0.57821 12.2982 H 0 **** 0
1404 H1404 5.68223 1.80381 11.8996 H 0 **** 0
1405 H1405 6.19413 1.27348 13.5442 H 0 **** 0
1406 H1406 -2.39669 2.06672 10.605 H 0 **** 0
1407 H1407 -3.02374 4.60623 10.7897 H 0 **** 0
1408 H1408 -1.81343 5.44025 12.6503 H 0 **** 0
1409 H1409 -0.139042 4.9532 14.3962 H 0 **** 0
1410 O1410 1.17657 2.66706 15.3571 O.3 0 **** 0
1411 H1411 2.22085 4.34179 14.7463 H 0 **** 0
1412 H1412 -4.10484 5.18117 7.91129 H 0 **** 0
1413 H1413 4.81819 -7.17467 6.49295 H 0 **** 0
1414 H1414 1.19007 -1.14264 3.43789 H 0 **** 0
1415 O1415 7.84114 -3.4936 10.6451 O.co2 0 **** 0
1416 O1416 6.73269 -3.31939 12.6139 O.co2 0 **** 0
1417 H1417 1.95819 2.54273 15.9569 H 0 **** 0
1418 H1418 7.50208 -3.86226 12.9899 H 0 **** 0
1419 C1419 28.8044 19.0096 12.028 C.3 0 **** 0
1420 C1420 28.7363 19.6951 10.6772 C.2 0 **** 0
1421 C1421 27.58 20.649 10.4143 C.3 0 **** 0
1422 C1422 26.762 21.0042 11.6408 C.2 0 **** 0
1423 C1423 26.592 20.0553 12.6682 C.2 0 **** 0
1424 C1424 27.4003 18.7643 12.6192 C.3 0 **** 0
1425 C1425 25.604 20.2838 13.6473 C.2 0 **** 0
1426 C1426 24.7753 21.4082 13.5787 C.2 0 **** 0
1427 C1427 24.9299 22.3512 12.549 C.2 0 **** 0
1428 C1428 25.9977 22.1929 11.6467 C.2 0 **** 0
1429 C1429 28.0192 21.874 9.64868 C.2 0 **** 0
1430 C1430 27.2122 23.1186 9.74571 C.2 0 **** 0
1431 C1431 26.2847 23.2898 10.6932 C.2 0 **** 0
1432 C1432 25.6605 24.6479 11.006 C.3 0 **** 0
1433 C1433 24.2226 24.4487 11.4392 C.2 0 **** 0
1434 C1434 23.9252 23.4415 12.2974 C.2 0 **** 0
1435 C1435 29.021 21.7744 8.73909 C.2 0 **** 0
1436 C1436 29.6657 20.4639 8.54306 C.2 0 **** 0
1437 C1437 29.6638 19.5123 9.69359 C.2 0 **** 0
1438 C1438 25.9191 25.8338 9.99753 C.3 0 **** 0
1439 C1439 26.8962 25.5031 8.86156 C.3 0 **** 0
1440 C1440 27.4851 24.1691 8.74704 C.3 0 **** 0
1441 C1441 29.4282 22.9679 7.87014 C.3 0 **** 0
1442 C1442 28.1443 23.6995 7.45443 C.3 0 **** 0
1443 C1443 23.1533 25.3388 10.9428 C.2 0 **** 0
1444 C1444 23.3563 26.2528 10.0001 C.2 0 **** 0
1445 C1445 24.6876 26.5149 9.40563 C.2 0 **** 0
1446 C1446 28.4059 24.8296 6.46615 C.3 0 **** 0
1447 C1447 27.7696 26.1832 6.64218 C.2 0 **** 0
1448 C1448 27.0053 26.4602 7.71633 C.2 0 **** 0
1449 C1449 29.5252 24.6953 5.51215 C.3 0 **** 0
1450 C1450 30.344 23.519 5.57598 C.2 0 **** 0
1451 C1451 30.3597 22.5849 6.67803 C.3 0 **** 0
1452 C1452 30.1988 20.1736 7.3446 C.2 0 **** 0
1453 C1453 30.0887 21.1464 6.19439 C.3 0 **** 0
1454 C1454 26.2552 27.7639 7.88511 C.3 0 **** 0
1455 C1455 26.2867 28.6324 6.6338 C.2 0 **** 0
1456 C1456 27.1178 28.395 5.61145 C.2 0 **** 0
1457 C1457 28.0017 27.2154 5.61979 C.2 0 **** 0
1458 C1458 24.8488 27.4412 8.40637 C.2 0 **** 0
1459 C1459 29.013 27.0967 4.74003 C.2 0 **** 0
1460 C1460 30.0207 25.9572 4.76598 C.3 0 **** 0
1461 O1461 28.184 25.2282 9.36245 O.3 0 **** 0
1462 C1462 23.6882 28.1619 7.84671 C.2 0 **** 0
1463 O1463 23.5149 29.5146 8.13694 O.co2 0 **** 0
1464 O1464 22.8878 27.5727 7.14175 O.co2 0 **** 0
1465 O1465 28.2097 24.364 5.14446 O.3 0 **** 0
1466 C1466 27.5533 18.1177 13.9749 C.2 0 **** 0
1467 O1467 27.0727 17.0126 14.1812 O.co2 0 **** 0
1468 O1468 28.2558 18.781 14.986 O.co2 0 **** 0
1469 O1469 22.6233 23.3558 12.806 O.3 0 **** 0
1470 H1470 29.3843 19.6714 12.7084 H 0 **** 0
1471 H1471 29.3325 18.0378 11.9795 H 0 **** 0
1472 H1472 26.8936 20.0942 9.74899 H 0 **** 0
1473 H1473 26.8612 18.0609 11.9446 H 0 **** 0
1474 H1474 25.4308 19.5677 14.441 H 0 **** 0
1475 H1475 24.0131 21.5259 14.3331 H 0 **** 0
1476 H1476 26.1797 24.9578 11.9425 H 0 **** 0
1477 C1477 30.7448 18.5073 9.7829 C.2 0 **** 0
1478 H1478 26.4183 26.6373 10.5876 H 0 **** 0
1479 H1479 30.0216 23.6556 8.51608 H 0 **** 0
1480 H1480 27.4492 22.9725 6.97347 H 0 **** 0
1481 H1481 22.1409 25.2204 11.3099 H 0 **** 0
1482 H1482 22.4959 26.8261 9.68112 H 0 **** 0
1483 H1483 31.0016 23.3206 4.73368 H 0 **** 0
1484 H1484 31.4018 22.5903 7.07143 H 0 **** 0
1485 H1485 30.6319 19.1994 7.15653 H 0 **** 0
1486 H1486 29.07 21.0768 5.75326 H 0 **** 0
1487 H1487 30.8295 20.8624 5.41496 H 0 **** 0
1488 H1488 26.7724 28.3411 8.68216 H 0 **** 0
1489 H1489 25.6923 29.5363 6.60598 H 0 **** 0
1490 H1490 27.1524 29.0928 4.78298 H 0 **** 0
1491 H1491 29.1766 27.8846 4.01365 H 0 **** 0
1492 O1492 31.2009 26.4262 5.36202 O.3 0 **** 0
1493 H1493 30.2195 25.6744 3.7065 H 0 **** 0
1494 H1494 22.671 29.8942 7.72329 H 0 **** 0
1495 H1495 28.3281 18.2316 15.8342 H 0 **** 0
1496 H1496 22.3969 22.4762 13.2426 H 0 **** 0
1497 O1497 30.4821 17.3371 10.0076 O.co2 0 **** 0
1498 O1498 32.062 18.8933 9.53496 O.co2 0 **** 0
1499 H1499 31.9352 25.8295 5.06074 H 0 **** 0
1500 H1500 32.7123 18.1175 9.59124 H 0 **** 0
1501 C1501 8.73045 19.1307 -4.93549 C.3 0 **** 0
1502 C1502 9.18743 17.7485 -4.50266 C.2 0 **** 0
1503 C1503 8.12733 16.7414 -4.0621 C.3 0 **** 0
1504 C1504 6.70482 17.1452 -4.41084 C.2 0 **** 0
1505 C1505 6.34485 18.508 -4.40979 C.2 0 **** 0
1506 C1506 7.43479 19.5531 -4.21565 C.3 0 **** 0
1507 C1507 4.98117 18.8535 -4.48964 C.2 0 **** 0
1508 C1508 3.99334 17.8668 -4.50435 C.2 0 **** 0
1509 C1509 4.34115 16.5065 -4.46252 C.2 0 **** 0
1510 C1510 5.7028 16.1537 -4.5305 C.2 0 **** 0
1511 C1511 8.44675 15.3427 -4.53817 C.2 0 **** 0
1512 C1512 7.34383 14.3525 -4.6655 C.2 0 **** 0
1513 C1513 6.05721 14.7217 -4.68692 C.2 0 **** 0
1514 C1514 4.93359 13.7748 -5.1093 C.3 0 **** 0
1515 C1515 3.66335 14.1284 -4.35835 C.2 0 **** 0
1516 C1516 3.32664 15.4326 -4.1942 C.2 0 **** 0
1517 C1517 9.74136 14.9442 -4.6407 C.2 0 **** 0
1518 C1518 10.8037 15.9142 -4.32429 C.2 0 **** 0
1519 C1519 10.4956 17.3612 -4.50756 C.2 0 **** 0
1520 C1520 5.26242 12.2324 -5.20805 C.3 0 **** 0
1521 C1521 6.75008 11.8873 -5.04051 C.3 0 **** 0
1522 C1522 7.73459 12.9306 -4.75556 C.3 0 **** 0
1523 C1523 10.1037 13.495 -4.98102 C.3 0 **** 0
1524 C1524 9.12383 12.5893 -4.22329 C.3 0 **** 0
1525 C1525 2.79879 13.068 -3.79979 C.2 0 **** 0
1526 C1526 3.16693 11.7917 -3.74702 C.2 0 **** 0
1527 C1527 4.43724 11.2974 -4.32548 C.2 0 **** 0
1528 C1528 9.47174 11.1111 -4.34515 C.3 0 **** 0
1529 C1529 8.40749 10.0852 -4.62508 C.2 0 **** 0
1530 C1530 7.13243 10.4501 -4.86246 C.2 0 **** 0
1531 C1531 10.8877 10.7165 -4.48621 C.3 0 **** 0
1532 C1532 11.884 11.7461 -4.54686 C.2 0 **** 0
1533 C1533 11.6079 13.1509 -4.74112 C.3 0 **** 0
1534 C1534 11.9825 15.4661 -3.86064 C.2 0 **** 0
1535 C1535 12.2014 13.9958 -3.59773 C.3 0 **** 0
1536 C1536 6.00213 9.45692 -5.01191 C.3 0 **** 0
1537 C1537 6.423 8.02477 -4.70558 C.2 0 **** 0
1538 C1538 7.70519 7.65994 -4.58309 C.2 0 **** 0
1539 C1539 8.78227 8.66298 -4.65374 C.2 0 **** 0
1540 C1540 4.80594 9.97979 -4.20331 C.2 0 **** 0
1541 C1541 10.0698 8.29357 -4.78366 C.2 0 **** 0
1542 C1542 11.2159 9.27887 -4.95623 C.3 0 **** 0
1543 O1543 7.52425 12.4605 -6.06877 O.3 0 **** 0
1544 C1544 4.07941 9.06851 -3.29048 C.2 0 **** 0
1545 O1545 3.46257 7.92507 -3.79659 O.co2 0 **** 0
1546 O1546 4.01524 9.32574 -2.09951 O.co2 0 **** 0
1547 O1547 10.252 10.7142 -3.23283 O.3 0 **** 0
1548 C1548 7.02656 20.9272 -4.69264 C.2 0 **** 0
1549 O1549 6.95925 21.8529 -3.89677 O.co2 0 **** 0
1550 O1550 6.72107 21.135 -6.04167 O.co2 0 **** 0
1551 O1551 2.09403 15.74 -3.60028 O.3 0 **** 0
1552 H1552 8.5566 19.103 -6.03371 H 0 **** 0
1553 H1553 9.49723 19.9037 -4.73544 H 0 **** 0
1554 H1554 8.17305 16.7109 -2.9513 H 0 **** 0
1555 H1555 7.653 19.6048 -3.12424 H 0 **** 0
1556 H1556 4.66663 19.8888 -4.47745 H 0 **** 0
1557 H1557 2.9595 18.1822 -4.52998 H 0 **** 0
1558 H1558 4.71879 14.0855 -6.15789 H 0 **** 0
1559 C1559 11.6088 18.2811 -4.82742 C.2 0 **** 0
1560 H1560 5.00413 11.9262 -6.24804 H 0 **** 0
1561 H1561 9.92676 13.358 -6.07317 H 0 **** 0
1562 H1562 9.1387 12.8588 -3.14092 H 0 **** 0
1563 H1563 1.8445 13.3286 -3.35823 H 0 **** 0
1564 H1564 2.4739 11.0982 -3.2887 H 0 **** 0
1565 H1565 12.9202 11.4473 -4.41158 H 0 **** 0
1566 H1566 12.1555 13.4473 -5.66473 H 0 **** 0
1567 H1567 12.7601 16.1621 -3.57207 H 0 **** 0
1568 H1568 11.7223 13.722 -2.63196 H 0 **** 0
1569 H1569 13.2945 13.8068 -3.51365 H 0 **** 0
1570 H1570 5.69662 9.46626 -6.08072 H 0 **** 0
1571 H1571 5.67643 7.24302 -4.71135 H 0 **** 0
1572 H1572 7.94831 6.61083 -4.46037 H 0 **** 0
1573 H1573 10.3134 7.23884 -4.83841 H 0 **** 0
1574 O1574 11.5828 9.29565 -6.31013 O.3 0 **** 0
1575 H1575 12.0642 8.90155 -4.33937 H 0 **** 0
1576 H1576 3.00718 7.37788 -3.07495 H 0 **** 0
1577 H1577 6.45077 22.0928 -6.23486 H 0 **** 0
1578 H1578 1.99443 16.6929 -3.28076 H 0 **** 0
1579 O1579 11.7479 19.3226 -4.20725 O.co2 0 **** 0
1580 O1580 12.5442 17.9122 -5.79424 O.co2 0 **** 0
1581 H1581 12.5183 9.62582 -6.35282 H 0 **** 0
1582 H1582 13.2808 18.5996 -5.90659 H 0 **** 0
1583 C1583 18.0653 35.0798 24.3998 C.3 0 **** 0
1584 C1584 16.6641 34.505 24.2833 C.2 0 **** 0
1585 C1585 16.3171 33.6974 23.0357 C.3 0 **** 0
1586 C1586 17.5239 33.3071 22.1988 C.2 0 **** 0
1587 C1587 18.6271 34.1789 22.1106 C.2 0 **** 0
1588 C1588 18.6712 35.4005 23.0182 C.3 0 **** 0
1589 C1589 19.6076 33.9403 21.1258 C.2 0 **** 0
1590 C1590 19.4689 32.8868 20.2177 C.2 0 **** 0
1591 C1591 18.3621 32.0253 20.2879 C.2 0 **** 0
1592 C1592 17.4554 32.1772 21.3534 C.2 0 **** 0
1593 C1593 15.4458 32.5044 23.3611 C.2 0 **** 0
1594 C1594 15.4534 31.328 22.4536 C.2 0 **** 0
1595 C1595 16.4128 31.1436 21.5412 C.2 0 **** 0
1596 C1596 16.6336 29.8143 20.8203 C.3 0 **** 0
1597 C1597 17.0924 30.0921 19.4041 C.2 0 **** 0
1598 C1598 18.0304 31.051 19.192 C.2 0 **** 0
1599 C1599 14.5481 32.5796 24.3762 C.2 0 **** 0
1600 C1600 14.4816 33.8191 25.1666 C.2 0 **** 0
1601 C1601 15.7152 34.6529 25.2526 C.2 0 **** 0
1602 C1602 15.5385 28.6899 20.9826 C.3 0 **** 0
1603 C1603 14.4182 29.0336 21.9709 C.3 0 **** 0
1604 C1604 14.38 30.3351 22.6388 C.3 0 **** 0
1605 C1605 13.5856 31.4264 24.681 C.3 0 **** 0
1606 C1606 13.122 30.8333 23.3415 C.3 0 **** 0
1607 C1607 16.5111 29.3532 18.2644 C.2 0 **** 0
1608 C1608 15.4944 28.5043 18.3947 C.2 0 **** 0
1609 C1609 14.9007 28.1507 19.7046 C.2 0 **** 0
1610 C1610 12.0646 29.7462 23.5193 C.3 0 **** 0
1611 C1611 12.1734 28.4186 22.8151 C.2 0 **** 0
1612 C1612 13.2278 28.1326 22.0286 C.2 0 **** 0
1613 C1613 11.1111 29.8753 24.6384 C.3 0 **** 0
1614 C1614 11.2286 31.0083 25.5087 C.2 0 **** 0
1615 C1615 12.4197 31.8142 25.6474 C.3 0 **** 0
1616 C1616 13.3233 34.1521 25.7587 C.2 0 **** 0
1617 C1617 12.0839 33.316 25.55 C.3 0 **** 0
1618 C1618 13.33 26.8739 21.1949 C.3 0 **** 0
1619 C1619 12.0491 26.0487 21.2092 C.2 0 **** 0
1620 C1620 11.0535 26.2788 22.0748 C.2 0 **** 0
1621 C1621 11.1111 27.4201 23.0066 C.2 0 **** 0
1622 C1622 13.8425 27.2777 19.8032 C.2 0 **** 0
1623 C1623 10.2418 27.5281 24.0279 C.2 0 **** 0
1624 C1624 10.2976 28.633 25.0721 C.3 0 **** 0
1625 O1625 14.9248 29.2012 23.2706 O.3 0 **** 0
1626 C1626 13.1764 26.7393 18.5973 C.2 0 **** 0
1627 O1627 13.1628 25.3632 18.3723 O.co2 0 **** 0
1628 O1628 12.6375 27.4977 17.8082 O.co2 0 **** 0
1629 O1629 10.7714 30.2896 23.3381 O.3 0 **** 0
1630 C1630 20.07 35.9391 23.2073 C.2 0 **** 0
1631 O1631 20.343 37.0707 22.8332 O.co2 0 **** 0
1632 O1632 21.0492 35.1403 23.8067 O.co2 0 **** 0
1633 O1633 18.5342 31.2285 17.8963 O.3 0 **** 0
1634 H1634 18.6972 34.3255 24.9184 H 0 **** 0
1635 H1635 18.0862 36.0075 25.0035 H 0 **** 0
1636 H1636 15.7028 34.3674 22.3948 H 0 **** 0
1637 H1637 18.0442 36.1898 22.5444 H 0 **** 0
1638 H1638 20.4572 34.6017 21.0146 H 0 **** 0
1639 H1639 20.2265 32.7646 19.456 H 0 **** 0
1640 H1640 17.5394 29.3971 21.3187 H 0 **** 0
1641 C1641 15.9179 35.4849 26.4583 C.2 0 **** 0
1642 H1642 16.0626 27.8095 21.4225 H 0 **** 0
1643 H1643 14.1755 30.6451 25.2141 H 0 **** 0
1644 H1644 12.6877 31.6455 22.7132 H 0 **** 0
1645 H1645 16.8821 29.5351 17.2629 H 0 **** 0
1646 H1646 15.1259 28.0403 17.4899 H 0 **** 0
1647 H1647 10.3648 31.2625 26.1171 H 0 **** 0
1648 H1648 12.7892 31.6436 26.6842 H 0 **** 0
1649 H1649 13.2338 35.0799 26.3095 H 0 **** 0
1650 H1650 11.6538 33.5465 24.5503 H 0 **** 0
1651 H1651 11.3351 33.5888 26.3258 H 0 **** 0
1652 H1652 14.1145 26.2347 21.6557 H 0 **** 0
1653 H1653 11.9827 25.1664 20.5873 H 0 **** 0
1654 H1654 10.2109 25.5999 22.1045 H 0 **** 0
1655 H1655 9.49113 26.7583 24.1649 H 0 **** 0
1656 O1656 10.8437 28.1002 26.249 O.3 0 **** 0
1657 H1657 9.24767 28.9589 25.2559 H 0 **** 0
1658 H1658 12.6614 25.113 17.5278 H 0 **** 0
1659 H1659 21.9457 35.6091 23.8719 H 0 **** 0
1660 H1660 19.0309 32.0957 17.747 H 0 **** 0
1661 O1661 16.2319 36.6592 26.3536 O.co2 0 **** 0
1662 O1662 15.6747 34.935 27.7169 O.co2 0 **** 0
1663 H1663 10.5326 28.6723 26.9986 H 0 **** 0
1664 H1664 15.8121 35.6026 28.4673 H 0 **** 0
1665 C1665 -2.61271 11.5222 20.4696 C.3 0 **** 0
1666 C1666 -1.59466 11.9996 21.4901 C.2 0 **** 0
1667 C1667 -1.61023 11.3574 22.8746 C.3 0 **** 0
1668 C1668 -2.46938 10.1105 22.9735 C.2 0 **** 0
1669 C1669 -3.64769 10.0122 22.207 C.2 0 **** 0
1670 C1670 -3.92363 11.0677 21.1439 C.3 0 **** 0
1671 C1671 -4.57632 8.99793 22.5136 C.2 0 **** 0
1672 C1672 -4.3601 8.13136 23.5881 C.2 0 **** 0
1673 C1673 -3.19795 8.23745 24.3705 C.2 0 **** 0
1674 C1674 -2.20676 9.1584 23.9857 C.2 0 **** 0
1675 C1675 -0.213635 11.1212 23.3994 C.2 0 **** 0
1676 C1676 0.00191045 10.0838 24.4409 C.2 0 **** 0
1677 C1677 -0.907245 9.13707 24.6981 C.2 0 **** 0
1678 C1678 -0.594508 7.89091 25.5279 C.3 0 **** 0
1679 C1679 -1.83525 7.46494 26.2901 C.2 0 **** 0
1680 C1680 -3.04521 7.51083 25.6762 C.2 0 **** 0
1681 C1681 0.777182 11.9927 23.0849 C.2 0 **** 0
1682 C1682 0.456369 13.1301 22.2053 C.2 0 **** 0
1683 C1683 -0.653563 12.9527 21.226 C.2 0 **** 0
1684 C1684 0.757114 7.86632 26.3469 C.3 0 **** 0
1685 C1685 1.66796 9.07735 26.1055 C.3 0 **** 0
1686 C1686 1.26933 10.1486 25.1916 C.3 0 **** 0
1687 C1687 2.16799 11.8833 23.7175 C.3 0 **** 0
1688 C1688 1.97827 11.499 25.1906 C.3 0 **** 0
1689 C1689 -1.7332 6.98702 27.6847 C.2 0 **** 0
1690 C1690 -0.618283 7.08577 28.4014 C.2 0 **** 0
1691 C1691 0.646823 7.62341 27.8503 C.2 0 **** 0
1692 C1692 3.29224 11.4903 25.9635 C.3 0 **** 0
1693 C1693 3.64404 10.3553 26.8877 C.2 0 **** 0
1694 C1694 2.84229 9.27864 27.0101 C.2 0 **** 0
1695 C1695 4.35642 12.4369 25.5703 C.3 0 **** 0
1696 C1696 4.12295 13.3079 24.4553 C.2 0 **** 0
1697 C1697 3.04484 13.1562 23.507 C.3 0 **** 0
1698 C1698 1.13614 14.2795 22.354 C.2 0 **** 0
1699 C1699 2.16439 14.4189 23.4511 C.3 0 **** 0
1700 C1700 3.0981 8.16409 28.0009 C.3 0 **** 0
1701 C1701 4.21492 8.49307 28.9841 C.2 0 **** 0
1702 C1702 5.05938 9.51472 28.7992 C.2 0 **** 0
1703 C1703 4.89501 10.4291 27.6566 C.2 0 **** 0
1704 C1704 1.7576 7.77758 28.6429 C.2 0 **** 0
1705 C1705 5.87027 11.2871 27.3063 C.2 0 **** 0
1706 C1706 5.79413 12.1999 26.0923 C.3 0 **** 0
1707 O1707 2.10974 9.10258 24.7706 O.3 0 **** 0
1708 C1708 1.68468 7.56192 30.1045 C.2 0 **** 0
1709 O1709 2.43509 6.54271 30.69 O.co2 0 **** 0
1710 O1710 0.967316 8.27141 30.79 O.co2 0 **** 0
1711 O1711 3.4697 12.7307 26.621 O.3 0 **** 0
1712 C1712 -4.88645 10.59 20.0822 C.2 0 **** 0
1713 O1713 -5.95872 11.158 19.932 O.co2 0 **** 0
1714 O1714 -4.55184 9.49459 19.2796 O.co2 0 **** 0
1715 O1715 -4.16751 7.02513 26.3618 O.3 0 **** 0
1716 H1716 -2.16239 10.6673 19.9186 H 0 **** 0
1717 H1717 -2.86248 12.3047 19.7281 H 0 **** 0
1718 H1718 -2.0761 12.103 23.556 H 0 **** 0
1719 H1719 -4.36847 11.9497 21.659 H 0 **** 0
1720 H1720 -5.50305 8.90552 21.9616 H 0 **** 0
1721 H1721 -5.11805 7.3922 23.8067 H 0 **** 0
1722 H1722 -0.471385 7.0961 24.7563 H 0 **** 0
1723 C1723 -0.596816 13.7119 19.9577 C.2 0 **** 0
1724 H1724 1.33127 6.98794 25.9703 H 0 **** 0
1725 H1725 2.69873 11.0484 23.2108 H 0 **** 0
1726 H1726 1.29327 12.2334 25.6756 H 0 **** 0
1727 H1727 -2.60565 6.5752 28.1773 H 0 **** 0
1728 H1728 -0.65743 6.72661 29.4215 H 0 **** 0
1729 H1729 4.79024 14.1569 24.3335 H 0 **** 0
1730 H1730 3.52431 13.059 22.5068 H 0 **** 0
1731 H1731 0.886777 15.1496 21.7597 H 0 **** 0
1732 H1732 1.64364 14.5638 24.423 H 0 **** 0
1733 H1733 2.78336 15.3175 23.2595 H 0 **** 0
1734 H1734 3.44268 7.28122 27.4207 H 0 **** 0
1735 H1735 4.41353 7.81911 29.8058 H 0 **** 0
1736 H1736 5.88023 9.65603 29.491 H 0 **** 0
1737 H1737 6.79417 11.2955 27.873 H 0 **** 0
1738 O1738 6.58404 11.6453 25.0749 O.3 0 **** 0
1739 H1739 6.2138 13.1855 26.4 H 0 **** 0
1740 H1740 2.31505 6.4999 31.6955 H 0 **** 0
1741 H1741 -5.28243 9.26277 18.616 H 0 **** 0
1742 H1742 -5.05859 7.31673 25.9853 H 0 **** 0
1743 O1743 -1.58331 14.2958 19.5403 O.co2 0 **** 0
1744 O1744 0.61861 13.8216 19.2815 O.co2 0 **** 0
1745 H1745 6.81166 12.3821 24.4495 H 0 **** 0
1746 H1746 0.552211 14.3974 18.4499 H 0 **** 0
1747 C1747 -7.64591 22.3008 11.2379 C.3 0 **** 0
1748 C1748 -8.08682 23.6477 11.7823 C.2 0 **** 0
1749 C1749 -7.28484 24.2601 12.9272 C.3 0 **** 0
1750 C1750 -5.95304 23.5777 13.1838 C.2 0 **** 0
1751 C1751 -5.83236 22.1875 12.9881 C.2 0 **** 0
1752 C1752 -6.98145 21.4363 12.3284 C.3 0 **** 0
1753 C1753 -4.69483 21.5253 13.4912 C.2 0 **** 0
1754 C1754 -3.7215 22.2224 14.212 C.2 0 **** 0
1755 C1755 -3.84394 23.6052 14.4265 C.2 0 **** 0
1756 C1756 -4.90811 24.2921 13.8135 C.2 0 **** 0
1757 C1757 -7.13315 25.755 12.7699 C.2 0 **** 0
1758 C1758 -5.98376 26.4429 13.4149 C.2 0 **** 0
1759 C1759 -4.92335 25.772 13.878 C.2 0 **** 0
1760 C1760 -3.61204 26.4571 14.2635 C.3 0 **** 0
1761 C1761 -2.96622 25.702 15.4098 C.2 0 **** 0
1762 C1762 -2.96755 24.3446 15.3969 C.2 0 **** 0
1763 C1763 -8.13195 26.4762 12.1994 C.2 0 **** 0
1764 C1764 -9.32121 25.7629 11.7049 C.2 0 **** 0
1765 C1765 -9.15179 24.3418 11.2872 C.2 0 **** 0
1766 C1766 -3.60953 28.0311 14.3906 C.3 0 **** 0
1767 C1767 -4.91816 28.7079 13.9591 C.3 0 **** 0
1768 C1768 -6.06199 27.9123 13.5163 C.3 0 **** 0
1769 C1769 -8.0703 28.0051 12.1236 C.3 0 **** 0
1770 C1770 -7.46423 28.5086 13.4408 C.3 0 **** 0
1771 C1771 -2.33589 26.4311 16.5306 C.2 0 **** 0
1772 C1772 -2.45594 27.7452 16.6951 C.2 0 **** 0
1773 C1773 -3.17042 28.6143 15.7319 C.2 0 **** 0
1774 C1774 -7.48062 30.0284 13.5525 C.3 0 **** 0
1775 C1775 -6.26565 30.7902 14.0096 C.2 0 **** 0
1776 C1776 -5.10666 30.1577 14.2766 C.2 0 **** 0
1777 C1777 -8.58318 30.7736 12.9137 C.3 0 **** 0
1778 C1778 -9.57966 30.0381 12.1921 C.2 0 **** 0
1779 C1779 -9.43326 28.6708 11.75 C.3 0 **** 0
1780 C1780 -10.5003 26.4049 11.6761 C.2 0 **** 0
1781 C1781 -10.6239 27.8095 12.2145 C.3 0 **** 0
1782 C1782 -3.89529 30.854 14.8545 C.3 0 **** 0
1783 C1783 -4.17376 32.297 15.2558 C.2 0 **** 0
1784 C1784 -5.28807 32.9449 14.8942 C.2 0 **** 0
1785 C1785 -6.35316 32.2522 14.1474 C.2 0 **** 0
1786 C1786 -3.32349 29.9596 15.9645 C.2 0 **** 0
1787 C1787 -7.35521 32.9391 13.5689 C.2 0 **** 0
1788 C1788 -8.42647 32.2977 12.7007 C.3 0 **** 0
1789 O1789 -5.17208 28.4943 12.59 O.3 0 **** 0
1790 C1790 -2.95914 30.5537 17.2698 C.2 0 **** 0
1791 O1791 -1.98258 31.5472 17.3303 O.co2 0 **** 0
1792 O1792 -3.50982 30.1691 18.2881 O.co2 0 **** 0
1793 O1793 -8.62059 30.4449 14.28 O.3 0 **** 0
1794 C1794 -6.55187 20.1215 11.7211 C.2 0 **** 0
1795 O1795 -7.02429 19.0742 12.1393 O.co2 0 **** 0
1796 O1796 -5.61475 20.1059 10.683 O.co2 0 **** 0
1797 O1797 -2.28254 23.6596 16.4103 O.3 0 **** 0
1798 H1798 -6.91934 22.49 10.4171 H 0 **** 0
1799 H1799 -8.49007 21.7252 10.8117 H 0 **** 0
1800 H1800 -7.891 24.1034 13.8464 H 0 **** 0
1801 H1801 -7.74282 21.2347 13.1161 H 0 **** 0
1802 H1802 -4.57983 20.4547 13.3808 H 0 **** 0
1803 H1803 -2.88382 21.6658 14.6086 H 0 **** 0
1804 H1804 -2.9467 26.2432 13.3952 H 0 **** 0
1805 C1805 -10.0603 23.7976 10.2547 C.2 0 **** 0
1806 H1806 -2.84242 28.3982 13.6734 H 0 **** 0
1807 H1807 -7.36548 28.2652 11.2999 H 0 **** 0
1808 H1808 -8.04885 28.0919 14.2944 H 0 **** 0
1809 H1809 -1.78742 25.8832 17.2873 H 0 **** 0
1810 H1810 -1.9749 28.178 17.5626 H 0 **** 0
1811 H1811 -10.5116 30.5492 11.9658 H 0 **** 0
1812 H1812 -9.4831 28.6991 10.6375 H 0 **** 0
1813 H1813 -11.3999 25.8897 11.3638 H 0 **** 0
1814 H1814 -10.6559 27.7719 13.3259 H 0 **** 0
1815 H1815 -11.5779 28.2495 11.8499 H 0 **** 0
1816 H1816 -3.12872 30.8996 14.0506 H 0 **** 0
1817 H1817 -3.39567 32.8676 15.7433 H 0 **** 0
1818 H1818 -5.38787 33.9984 15.1287 H 0 **** 0
1819 H1819 -7.3756 34.019 13.6589 H 0 **** 0
1820 O1820 -8.11793 32.5576 11.3572 O.3 0 **** 0
1821 H1821 -9.39422 32.7821 12.9676 H 0 **** 0
1822 H1822 -1.82865 31.8835 18.274 H 0 **** 0
1823 H1823 -5.40702 19.1668 10.3624 H 0 **** 0
1824 H1824 -2.52711 22.6842 16.5082 H 0 **** 0
1825 O1825 -10.62 22.7277 10.426 O.co2 0 **** 0
1826 O1826 -10.3328 24.5558 9.1156 O.co2 0 **** 0
1827 H1827 -8.96585 32.4848 10.8456 H 0 **** 0
1828 H1828 -10.9973 24.1044 8.49712 H 0 **** 0
1829 C1829 2.06083 21.6515 -10.0453 C.3 0 **** 0
1830 C1830 0.544015 21.619 -9.9746 C.2 0 **** 0
1831 C1831 -0.126221 20.3797 -9.38498 C.3 0 **** 0
1832 C1832 0.823466 19.4562 -8.64055 C.2 0 **** 0
1833 C1833 2.15702 19.3252 -9.07718 C.2 0 **** 0
1834 C1834 2.6542 20.2366 -10.191 C.3 0 **** 0
1835 C1835 2.95158 18.2916 -8.54172 C.2 0 **** 0
1836 C1836 2.41369 17.3691 -7.64102 C.2 0 **** 0
1837 C1837 1.07493 17.4701 -7.22772 C.2 0 **** 0
1838 C1838 0.320423 18.5823 -7.64862 C.2 0 **** 0
1839 C1839 -1.3343 20.7357 -8.54898 C.2 0 **** 0
1840 C1840 -1.79739 19.7852 -7.50324 C.2 0 **** 0
1841 C1841 -1.02061 18.7923 -7.05298 C.2 0 **** 0
1842 C1842 -1.33086 18.0143 -5.77418 C.3 0 **** 0
1843 C1843 -0.832679 16.5904 -5.91646 C.2 0 **** 0
1844 C1844 0.382351 16.3662 -6.47861 C.2 0 **** 0
1845 C1845 -2.09333 21.8111 -8.88239 C.2 0 **** 0
1846 C1846 -1.68939 22.6267 -10.0399 C.2 0 **** 0
1847 C1847 -0.242843 22.6493 -10.3995 C.2 0 **** 0
1848 C1848 -2.76357 18.1826 -5.13266 C.3 0 **** 0
1849 C1849 -3.6372 19.2541 -5.80104 C.3 0 **** 0
1850 C1850 -3.15396 20.0017 -6.96166 C.3 0 **** 0
1851 C1851 -3.39086 22.1343 -8.13433 C.3 0 **** 0
1852 C1852 -4.10215 20.8043 -7.84673 C.3 0 **** 0
1853 C1853 -1.65409 15.4561 -5.44509 C.2 0 **** 0
1854 C1854 -2.91483 15.5959 -5.04449 C.2 0 **** 0
1855 C1855 -3.5909 16.9115 -4.95768 C.2 0 **** 0
1856 C1856 -5.48203 20.9977 -7.228 C.3 0 **** 0
1857 C1857 -5.92231 20.1891 -6.03663 C.2 0 **** 0
1858 C1858 -5.08607 19.3203 -5.43553 C.2 0 **** 0
1859 C1859 -6.26558 22.193 -7.59857 C.3 0 **** 0
1860 C1860 -5.68497 23.1399 -8.50522 C.2 0 **** 0
1861 C1861 -4.28426 23.1932 -8.8547 C.3 0 **** 0
1862 C1862 -2.63126 23.2857 -10.7351 C.2 0 **** 0
1863 C1863 -4.09209 23.1421 -10.3828 C.3 0 **** 0
1864 C1864 -5.51229 18.3984 -4.31538 C.3 0 **** 0
1865 C1865 -7.01508 18.4244 -4.06526 C.2 0 **** 0
1866 C1866 -7.81674 19.3619 -4.58629 C.2 0 **** 0
1867 C1867 -7.2852 20.3748 -5.51583 C.2 0 **** 0
1868 C1868 -4.91113 17.0114 -4.59047 C.2 0 **** 0
1869 C1869 -8.00632 21.4613 -5.8479 C.2 0 **** 0
1870 C1870 -7.47946 22.5879 -6.72377 C.3 0 **** 0
1871 O1871 -3.06313 20.5312 -5.65768 O.3 0 **** 0
1872 C1872 -5.76078 15.806 -4.47079 C.2 0 **** 0
1873 O1873 -6.35804 15.4973 -3.2493 O.co2 0 **** 0
1874 O1874 -5.92974 15.0826 -5.4386 O.co2 0 **** 0
1875 O1875 -6.47146 20.9584 -8.23877 O.3 0 **** 0
1876 C1876 4.16062 20.333 -10.2494 C.2 0 **** 0
1877 O1877 4.75704 19.948 -11.2449 O.co2 0 **** 0
1878 O1878 4.86875 20.8597 -9.1644 O.co2 0 **** 0
1879 O1879 0.88406 15.0572 -6.49806 O.3 0 **** 0
1880 H1880 2.43532 22.1207 -9.10897 H 0 **** 0
1881 H1881 2.42386 22.2605 -10.8956 H 0 **** 0
1882 H1882 -0.507457 19.7941 -10.2502 H 0 **** 0
1883 H1883 2.28726 19.8122 -11.1536 H 0 **** 0
1884 H1884 3.97519 18.1513 -8.86413 H 0 **** 0
1885 H1885 3.05175 16.5708 -7.28866 H 0 **** 0
1886 H1886 -0.635207 18.459 -5.02654 H 0 **** 0
1887 C1887 0.294458 23.849 -11.0775 C.2 0 **** 0
1888 H1888 -2.59638 18.5461 -4.09217 H 0 **** 0
1889 H1889 -3.1019 22.5894 -7.1585 H 0 **** 0
1890 H1890 -4.22515 20.2405 -8.80111 H 0 **** 0
1891 H1891 -1.24661 14.4526 -5.46623 H 0 **** 0
1892 H1892 -3.43697 14.6974 -4.74279 H 0 **** 0
1893 H1893 -6.3523 23.8614 -8.96918 H 0 **** 0
1894 H1894 -3.92263 24.1947 -8.52782 H 0 **** 0
1895 H1895 -2.36763 23.8496 -11.6211 H 0 **** 0
1896 H1896 -4.47112 22.1761 -10.7833 H 0 **** 0
1897 H1897 -4.65873 23.9687 -10.8651 H 0 **** 0
1898 H1898 -5.03807 18.7747 -3.38302 H 0 **** 0
1899 H1899 -7.44106 17.745 -3.34038 H 0 **** 0
1900 H1900 -8.86041 19.3882 -4.29514 H 0 **** 0
1901 H1901 -8.99438 21.5896 -5.42126 H 0 **** 0
1902 O1902 -7.13452 23.6659 -5.89498 O.3 0 **** 0
1903 H1903 -8.31011 22.8857 -7.4047 H 0 **** 0
1904 H1904 -6.92178 14.6561 -3.29432 H 0 **** 0
1905 H1905 5.87041 20.8644 -9.32118 H 0 **** 0
1906 H1906 1.66585 14.9048 -7.11914 H 0 **** 0
1907 O1907 0.976955 23.7371 -12.0828 O.co2 0 **** 0
1908 O1908 -0.0489234 25.1148 -10.6026 O.co2 0 **** 0
1909 H1909 -7.1477 24.4821 -6.46042 H 0 **** 0
1910 H1910 0.344311 25.8616 -11.1642 H 0 **** 0
@<TRIPOS>BOND
1 2 1 1
2 4 1 1
3 4 449 1
4 5 1 1
5 5 438 1
6 7 6 1
7 9 6 1
8 9 369 1
9 10 6 1
10 10 470 1
11 12 11 1
12 12 14 1
13 13 11 1
14 14 15 1
15 14 29 1
16 15 16 1
17 15 21 1
18 16 17 1
19 16 25 1
20 18 19 1
21 18 54 1
22 19 20 1
23 19 30 1
24 20 21 1
25 20 27 1
26 21 22 1
27 23 24 1
28 23 55 1
29 24 25 1
30 24 26 1
31 25 27 1
32 26 59 1
33 27 28 1
34 29 58 1
35 30 31 1
36 32 31 1
37 32 34 1
38 33 31 1
39 34 35 1
40 34 49 1
41 35 36 1
42 35 41 1
43 36 37 1
44 36 45 1
45 38 39 1
46 38 57 1
47 39 40 1
48 39 50 1
49 40 41 1
50 40 47 1
51 41 42 1
52 43 44 1
53 43 56 1
54 44 45 1
55 44 46 1
56 45 47 1
57 46 53 1
58 47 48 1
59 49 54 1
60 50 51 1
61 52 51 1
62 53 557 1
63 53 559 1
64 55 556 1
65 55 558 1
66 56 688 1
67 56 698 1
68 59 645 1
69 59 712 1
70 60 51 1
71 60 301 1
72 61 11 1
73 61 306 1
74 63 62 1
75 65 62 1
76 65 481 1
77 66 62 1
78 66 422 1
79 68 67 1
80 70 67 1
81 70 513 1
82 71 67 1
83 71 454 1
84 73 72 1
85 75 72 1
86 75 337 1
87 76 72 1
88 76 502 1
89 78 77 1
90 78 80 1
91 79 77 1
92 80 81 1
93 80 95 1
94 81 82 1
95 81 87 1
96 82 83 1
97 82 91 1
98 84 85 1
99 84 120 1
100 85 86 1
101 85 96 1
102 86 87 1
103 86 93 1
104 87 88 1
105 89 90 1
106 89 121 1
107 90 91 1
108 90 92 1
109 91 93 1
110 92 125 1
111 93 94 1
112 95 124 1
113 96 97 1
114 98 97 1
115 98 100 1
116 99 97 1
117 100 101 1
118 100 115 1
119 101 102 1
120 101 107 1
121 102 103 1
122 102 111 1
123 104 105 1
124 104 123 1
125 105 106 1
126 105 116 1
127 106 107 1
128 106 113 1
129 107 108 1
130 109 110 1
131 109 122 1
132 110 111 1
133 110 112 1
134 111 113 1
135 112 119 1
136 113 114 1
137 115 120 1
138 116 117 1
139 118 117 1
140 119 550 1
141 119 552 1
142 121 549 1
143 121 551 1
144 122 672 1
145 122 701 1
146 125 629 1
147 125 708 1
148 126 117 1
149 126 265 1
150 127 77 1
151 127 270 1
152 129 128 1
153 131 128 1
154 131 417 1
155 132 128 1
156 132 406 1
157 134 133 1
158 136 133 1
159 136 465 1
160 137 133 1
161 137 390 1
162 139 138 1
163 141 138 1
164 141 353 1
165 142 138 1
166 142 342 1
167 144 143 1
168 144 146 1
169 145 143 1
170 146 147 1
171 146 161 1
172 147 148 1
173 147 153 1
174 148 149 1
175 148 157 1
176 150 151 1
177 150 186 1
178 151 152 1
179 151 162 1
180 152 153 1
181 152 159 1
182 153 154 1
183 155 156 1
184 155 187 1
185 156 157 1
186 156 158 1
187 157 159 1
188 158 191 1
189 159 160 1
190 161 190 1
191 162 163 1
192 164 163 1
193 164 166 1
194 165 163 1
195 166 167 1
196 166 181 1
197 167 168 1
198 167 173 1
199 168 169 1
200 168 177 1
201 170 171 1
202 170 189 1
203 171 172 1
204 171 182 1
205 172 173 1
206 172 179 1
207 173 174 1
208 175 176 1
209 175 188 1
210 176 177 1
211 176 178 1
212 177 179 1
213 178 185 1
214 179 180 1
215 181 186 1
216 182 183 1
217 184 183 1
218 185 542 1
219 185 544 1
220 187 541 1
221 187 543 1
222 188 640 1
223 188 690 1
224 191 661 1
225 191 719 1
226 192 183 1
227 192 283 1
228 193 143 1
229 193 288 1
230 195 194 1
231 197 194 1
232 197 401 1
233 198 194 1
234 198 486 1
235 200 199 1
236 200 202 1
237 201 199 1
238 202 203 1
239 202 217 1
240 203 204 1
241 203 209 1
242 204 205 1
243 204 213 1
244 206 207 1
245 206 242 1
246 207 208 1
247 207 218 1
248 208 209 1
249 208 215 1
250 209 210 1
251 211 212 1
252 211 243 1
253 212 213 1
254 212 214 1
255 213 215 1
256 214 247 1
257 215 216 1
258 217 246 1
259 218 219 1
260 220 219 1
261 220 222 1
262 221 219 1
263 222 223 1
264 222 237 1
265 223 224 1
266 223 229 1
267 224 225 1
268 224 233 1
269 226 227 1
270 226 245 1
271 227 228 1
272 227 238 1
273 228 229 1
274 228 235 1
275 229 230 1
276 231 232 1
277 231 244 1
278 232 233 1
279 232 234 1
280 233 235 1
281 234 241 1
282 235 236 1
283 237 242 1
284 238 239 1
285 240 239 1
286 241 533 1
287 241 535 1
288 243 532 1
289 243 534 1
290 244 656 1
291 244 693 1
292 247 677 1
293 247 715 1
294 248 239 1
295 248 319 1
296 249 199 1
297 249 324 1
298 251 250 1
299 253 250 1
300 253 433 1
301 254 250 1
302 254 518 1
303 256 255 1
304 258 255 1
305 258 385 1
306 259 255 1
307 259 374 1
308 261 260 1
309 263 260 1
310 263 497 1
311 264 260 1
312 264 358 1
313 265 266 1
314 265 280 1
315 266 267 1
316 266 272 1
317 267 268 1
318 267 276 1
319 269 124 1
320 269 270 1
321 270 271 1
322 271 272 1
323 271 278 1
324 272 273 1
325 274 275 1
326 274 282 1
327 275 276 1
328 275 277 1
329 276 278 1
330 277 281 1
331 278 279 1
332 280 123 1
333 281 653 1
334 281 702 1
335 282 650 1
336 282 707 1
337 283 284 1
338 283 298 1
339 284 285 1
340 284 290 1
341 285 286 1
342 285 294 1
343 287 190 1
344 287 288 1
345 288 289 1
346 289 290 1
347 289 296 1
348 290 291 1
349 292 293 1
350 292 300 1
351 293 294 1
352 293 295 1
353 294 296 1
354 295 299 1
355 296 297 1
356 298 189 1
357 299 685 1
358 299 691 1
359 300 682 1
360 300 718 1
361 301 302 1
362 301 316 1
363 302 303 1
364 302 308 1
365 303 304 1
366 303 312 1
367 305 58 1
368 305 306 1
369 306 307 1
370 307 308 1
371 307 314 1
372 308 309 1
373 310 311 1
374 310 318 1
375 311 312 1
376 311 313 1
377 312 314 1
378 313 317 1
379 314 315 1
380 316 57 1
381 317 637 1
382 317 699 1
383 318 634 1
384 318 711 1
385 319 320 1
386 319 334 1
387 320 321 1
388 320 326 1
389 321 322 1
390 321 330 1
391 323 246 1
392 323 324 1
393 324 325 1
394 325 326 1
395 325 332 1
396 326 327 1
397 328 329 1
398 328 336 1
399 329 330 1
400 329 331 1
401 330 332 1
402 331 335 1
403 332 333 1
404 334 245 1
405 335 669 1
406 335 694 1
407 336 666 1
408 336 714 1
409 337 338 1
410 337 352 1
411 338 339 1
412 338 344 1
413 339 340 1
414 339 348 1
415 341 140 1
416 341 342 1
417 342 343 1
418 343 344 1
419 343 350 1
420 344 345 1
421 346 335 1
422 346 347 1
423 347 348 1
424 347 349 1
425 348 350 1
426 349 336 1
427 350 351 1
428 352 74 1
429 353 354 1
430 353 368 1
431 354 355 1
432 354 360 1
433 355 356 1
434 355 364 1
435 357 262 1
436 357 358 1
437 358 359 1
438 359 360 1
439 359 366 1
440 360 361 1
441 362 119 1
442 362 363 1
443 363 364 1
444 363 365 1
445 364 366 1
446 365 122 1
447 366 367 1
448 368 140 1
449 369 370 1
450 369 384 1
451 370 371 1
452 370 376 1
453 371 372 1
454 371 380 1
455 373 257 1
456 373 374 1
457 374 375 1
458 375 376 1
459 375 382 1
460 376 377 1
461 378 299 1
462 378 379 1
463 379 380 1
464 379 381 1
465 380 382 1
466 381 300 1
467 382 383 1
468 384 8 1
469 385 386 1
470 385 400 1
471 386 387 1
472 386 392 1
473 387 388 1
474 387 396 1
475 389 135 1
476 389 390 1
477 390 391 1
478 391 392 1
479 391 398 1
480 392 393 1
481 394 53 1
482 394 395 1
483 395 396 1
484 395 397 1
485 396 398 1
486 397 56 1
487 398 399 1
488 400 257 1
489 401 402 1
490 401 416 1
491 402 403 1
492 402 408 1
493 403 404 1
494 403 412 1
495 405 130 1
496 405 406 1
497 406 407 1
498 407 408 1
499 407 414 1
500 408 409 1
501 410 317 1
502 410 411 1
503 411 412 1
504 411 413 1
505 412 414 1
506 413 318 1
507 414 415 1
508 416 196 1
509 417 418 1
510 417 432 1
511 418 419 1
512 418 424 1
513 419 420 1
514 419 428 1
515 421 64 1
516 421 422 1
517 422 423 1
518 423 424 1
519 423 430 1
520 424 425 1
521 426 185 1
522 426 427 1
523 427 428 1
524 427 429 1
525 428 430 1
526 429 188 1
527 430 431 1
528 432 130 1
529 433 434 1
530 433 448 1
531 434 435 1
532 434 440 1
533 435 436 1
534 435 444 1
535 437 3 1
536 437 438 1
537 438 439 1
538 439 440 1
539 439 446 1
540 440 441 1
541 442 281 1
542 442 443 1
543 443 444 1
544 443 445 1
545 444 446 1
546 445 282 1
547 446 447 1
548 448 252 1
549 449 450 1
550 449 464 1
551 450 451 1
552 450 456 1
553 451 452 1
554 451 460 1
555 453 69 1
556 453 454 1
557 454 455 1
558 455 456 1
559 455 462 1
560 456 457 1
561 458 241 1
562 458 459 1
563 459 460 1
564 459 461 1
565 460 462 1
566 461 244 1
567 462 463 1
568 464 3 1
569 465 466 1
570 465 480 1
571 466 467 1
572 466 472 1
573 467 468 1
574 467 476 1
575 469 8 1
576 469 470 1
577 470 471 1
578 471 472 1
579 471 478 1
580 472 473 1
581 474 247 1
582 474 475 1
583 475 476 1
584 475 477 1
585 476 478 1
586 477 243 1
587 478 479 1
588 480 135 1
589 481 482 1
590 481 496 1
591 482 483 1
592 482 488 1
593 483 484 1
594 483 492 1
595 485 196 1
596 485 486 1
597 486 487 1
598 487 488 1
599 487 494 1
600 488 489 1
601 490 125 1
602 490 491 1
603 491 492 1
604 491 493 1
605 492 494 1
606 493 121 1
607 494 495 1
608 496 64 1
609 497 498 1
610 497 512 1
611 498 499 1
612 498 504 1
613 499 500 1
614 499 508 1
615 501 74 1
616 501 502 1
617 502 503 1
618 503 504 1
619 503 510 1
620 504 505 1
621 506 191 1
622 506 507 1
623 507 508 1
624 507 509 1
625 508 510 1
626 509 187 1
627 510 511 1
628 512 262 1
629 513 514 1
630 513 528 1
631 514 515 1
632 514 520 1
633 515 516 1
634 515 524 1
635 517 252 1
636 517 518 1
637 518 519 1
638 519 520 1
639 519 526 1
640 520 521 1
641 522 59 1
642 522 523 1
643 523 524 1
644 523 525 1
645 524 526 1
646 525 55 1
647 526 527 1
648 528 69 1
649 529 241 1
650 530 242 1
651 531 243 1
652 532 593 1
653 533 641 1
654 534 678 1
655 535 598 1
656 536 262 1
657 537 135 1
658 538 185 1
659 539 186 1
660 540 187 1
661 541 561 1
662 542 625 1
663 543 662 1
664 544 566 1
665 545 69 1
666 546 119 1
667 547 120 1
668 548 121 1
669 549 577 1
670 550 657 1
671 551 630 1
672 552 582 1
673 553 53 1
674 554 54 1
675 555 55 1
676 556 609 1
677 557 673 1
678 558 646 1
679 559 614 1
680 560 64 1
681 561 562 1
682 561 576 1
683 562 563 1
684 562 568 1
685 563 564 1
686 563 572 1
687 565 188 1
688 565 566 1
689 566 567 1
690 567 568 1
691 567 574 1
692 568 569 1
693 570 299 1
694 570 571 1
695 571 572 1
696 571 573 1
697 572 574 1
698 573 300 1
699 574 575 1
700 576 191 1
701 577 578 1
702 577 592 1
703 578 579 1
704 578 584 1
705 579 580 1
706 579 588 1
707 581 122 1
708 581 582 1
709 582 583 1
710 583 584 1
711 583 590 1
712 584 585 1
713 586 281 1
714 586 587 1
715 587 588 1
716 587 589 1
717 588 590 1
718 589 282 1
719 590 591 1
720 592 125 1
721 593 594 1
722 593 608 1
723 594 595 1
724 594 600 1
725 595 596 1
726 595 604 1
727 597 244 1
728 597 598 1
729 598 599 1
730 599 600 1
731 599 606 1
732 600 601 1
733 602 335 1
734 602 603 1
735 603 604 1
736 603 605 1
737 604 606 1
738 605 336 1
739 606 607 1
740 608 247 1
741 609 610 1
742 609 624 1
743 610 611 1
744 610 616 1
745 611 612 1
746 611 620 1
747 613 56 1
748 613 614 1
749 614 615 1
750 615 616 1
751 615 622 1
752 616 617 1
753 618 317 1
754 618 619 1
755 619 620 1
756 619 621 1
757 620 622 1
758 621 318 1
759 622 623 1
760 624 59 1
761 625 626 1
762 625 640 1
763 626 627 1
764 626 632 1
765 627 628 1
766 627 636 1
767 629 630 1
768 630 631 1
769 631 632 1
770 631 638 1
771 632 633 1
772 634 635 1
773 635 636 1
774 635 637 1
775 636 638 1
776 638 639 1
777 641 642 1
778 641 656 1
779 642 643 1
780 642 648 1
781 643 644 1
782 643 652 1
783 645 646 1
784 646 647 1
785 647 648 1
786 647 654 1
787 648 649 1
788 650 651 1
789 651 652 1
790 651 653 1
791 652 654 1
792 654 655 1
793 657 658 1
794 657 672 1
795 658 659 1
796 658 664 1
797 659 660 1
798 659 668 1
799 661 662 1
800 662 663 1
801 663 664 1
802 663 670 1
803 664 665 1
804 666 667 1
805 667 668 1
806 667 669 1
807 668 670 1
808 670 671 1
809 673 674 1
810 673 688 1
811 674 675 1
812 674 680 1
813 675 676 1
814 675 684 1
815 677 678 1
816 678 679 1
817 679 680 1
818 679 686 1
819 680 681 1
820 682 683 1
821 683 684 1
822 683 685 1
823 684 686 1
824 686 687 1
825 689 140 1
826 692 189 1
827 695 245 1
828 696 257 1
829 697 3 1
830 700 57 1
831 703 123 1
832 704 130 1
833 705 74 1
834 706 124 1
835 709 8 1
836 710 58 1
837 713 246 1
838 716 252 1
839 717 190 1
840 720 196 1
841 1 3 1
842 6 8 1
843 11 58 1
844 31 54 1
845 51 57 1
846 53 56 1
847 55 59 1
848 62 64 1
849 67 69 1
850 72 74 1
851 77 124 1
852 97 120 1
853 117 123 1
854 119 122 1
855 121 125 1
856 128 130 1
857 133 135 1
858 138 140 1
859 143 190 1
860 163 186 1
861 183 189 1
862 185 188 1
863 187 191 1
864 194 196 1
865 199 246 1
866 219 242 1
867 239 245 1
868 241 244 1
869 243 247 1
870 250 252 1
871 255 257 1
872 260 262 1
873 281 282 1
874 299 300 1
875 317 318 1
876 335 336 1
877 726 733 1
878 726 731 1
879 722 732 1
880 727 732 1
881 727 725 1
882 727 750 1
883 727 733 1
884 723 725 1
885 728 731 1
886 728 725 1
887 729 750 1
888 729 733 1
889 730 744 1
890 730 746 1
891 730 743 1
892 736 750 1
893 736 734 1
894 736 743 1
895 737 733 1
896 737 731 1
897 737 734 1
898 738 743 1
899 738 749 1
900 738 744 1
901 741 746 1
902 741 749 1
903 741 744 1
904 721 739 1
905 747 724 1
906 751 750 1
907 751 732 1
908 735 750 1
909 740 743 1
910 740 750 1
911 742 746 1
912 742 749 1
913 742 743 1
914 742 739 1
915 745 743 1
916 747 749 1
917 748 746 1
918 748 724 1
919 757 764 1
920 757 762 1
921 753 763 1
922 758 763 1
923 758 756 1
924 758 781 1
925 758 764 1
926 754 756 1
927 759 762 1
928 759 756 1
929 760 781 1
930 760 764 1
931 761 775 1
932 761 777 1
933 761 774 1
934 767 781 1
935 767 765 1
936 767 774 1
937 768 764 1
938 768 762 1
939 768 765 1
940 769 774 1
941 769 780 1
942 769 775 1
943 772 777 1
944 772 780 1
945 772 775 1
946 752 770 1
947 778 755 1
948 782 781 1
949 782 763 1
950 766 781 1
951 771 774 1
952 771 781 1
953 773 777 1
954 773 780 1
955 773 774 1
956 773 770 1
957 776 774 1
958 778 780 1
959 779 777 1
960 779 755 1
961 788 795 1
962 788 793 1
963 784 794 1
964 789 794 1
965 789 787 1
966 789 812 1
967 789 795 1
968 785 787 1
969 790 793 1
970 790 787 1
971 791 812 1
972 791 795 1
973 792 806 1
974 792 808 1
975 792 805 1
976 798 812 1
977 798 796 1
978 798 805 1
979 799 795 1
980 799 793 1
981 799 796 1
982 800 805 1
983 800 811 1
984 800 806 1
985 803 808 1
986 803 811 1
987 803 806 1
988 783 801 1
989 809 786 1
990 813 812 1
991 813 794 1
992 797 812 1
993 802 805 1
994 802 812 1
995 804 808 1
996 804 811 1
997 804 805 1
998 804 801 1
999 807 805 1
1000 809 811 1
1001 810 808 1
1002 810 786 1
1003 819 826 1
1004 819 824 1
1005 815 825 1
1006 820 825 1
1007 820 818 1
1008 820 843 1
1009 820 826 1
1010 816 818 1
1011 821 824 1
1012 821 818 1
1013 822 843 1
1014 822 826 1
1015 823 837 1
1016 823 839 1
1017 823 836 1
1018 829 843 1
1019 829 827 1
1020 829 836 1
1021 830 826 1
1022 830 824 1
1023 830 827 1
1024 831 836 1
1025 831 842 1
1026 831 837 1
1027 834 839 1
1028 834 842 1
1029 834 837 1
1030 814 832 1
1031 840 817 1
1032 844 843 1
1033 844 825 1
1034 828 843 1
1035 833 836 1
1036 833 843 1
1037 835 839 1
1038 835 842 1
1039 835 836 1
1040 835 832 1
1041 838 836 1
1042 840 842 1
1043 841 839 1
1044 841 817 1
1045 850 857 1
1046 850 855 1
1047 846 856 1
1048 851 856 1
1049 851 849 1
1050 851 874 1
1051 851 857 1
1052 847 849 1
1053 852 855 1
1054 852 849 1
1055 853 874 1
1056 853 857 1
1057 854 868 1
1058 854 870 1
1059 854 867 1
1060 860 874 1
1061 860 858 1
1062 860 867 1
1063 861 857 1
1064 861 855 1
1065 861 858 1
1066 862 867 1
1067 862 873 1
1068 862 868 1
1069 865 870 1
1070 865 873 1
1071 865 868 1
1072 845 863 1
1073 871 848 1
1074 875 874 1
1075 875 856 1
1076 859 874 1
1077 864 867 1
1078 864 874 1
1079 866 870 1
1080 866 873 1
1081 866 867 1
1082 866 863 1
1083 869 867 1
1084 871 873 1
1085 872 870 1
1086 872 848 1
1087 881 888 1
1088 881 886 1
1089 877 887 1
1090 882 887 1
1091 882 880 1
1092 882 905 1
1093 882 888 1
1094 878 880 1
1095 883 886 1
1096 883 880 1
1097 884 905 1
1098 884 888 1
1099 885 899 1
1100 885 901 1
1101 885 898 1
1102 891 905 1
1103 891 889 1
1104 891 898 1
1105 892 888 1
1106 892 886 1
1107 892 889 1
1108 893 898 1
1109 893 904 1
1110 893 899 1
1111 896 901 1
1112 896 904 1
1113 896 899 1
1114 876 894 1
1115 902 879 1
1116 906 905 1
1117 906 887 1
1118 890 905 1
1119 895 898 1
1120 895 905 1
1121 897 901 1
1122 897 904 1
1123 897 898 1
1124 897 894 1
1125 900 898 1
1126 902 904 1
1127 903 901 1
1128 903 879 1
1129 912 919 1
1130 912 917 1
1131 908 918 1
1132 913 918 1
1133 913 911 1
1134 913 936 1
1135 913 919 1
1136 909 911 1
1137 914 917 1
1138 914 911 1
1139 915 936 1
1140 915 919 1
1141 916 930 1
1142 916 932 1
1143 916 929 1
1144 922 936 1
1145 922 920 1
1146 922 929 1
1147 923 919 1
1148 923 917 1
1149 923 920 1
1150 924 929 1
1151 924 935 1
1152 924 930 1
1153 927 932 1
1154 927 935 1
1155 927 930 1
1156 907 925 1
1157 933 910 1
1158 937 936 1
1159 937 918 1
1160 921 936 1
1161 926 929 1
1162 926 936 1
1163 928 932 1
1164 928 935 1
1165 928 929 1
1166 928 925 1
1167 931 929 1
1168 933 935 1
1169 934 932 1
1170 934 910 1
1171 943 950 1
1172 943 948 1
1173 939 949 1
1174 944 949 1
1175 944 942 1
1176 944 967 1
1177 944 950 1
1178 940 942 1
1179 945 948 1
1180 945 942 1
1181 946 967 1
1182 946 950 1
1183 947 961 1
1184 947 963 1
1185 947 960 1
1186 953 967 1
1187 953 951 1
1188 953 960 1
1189 954 950 1
1190 954 948 1
1191 954 951 1
1192 955 960 1
1193 955 966 1
1194 955 961 1
1195 958 963 1
1196 958 966 1
1197 958 961 1
1198 938 956 1
1199 964 941 1
1200 968 967 1
1201 968 949 1
1202 952 967 1
1203 957 960 1
1204 957 967 1
1205 959 963 1
1206 959 966 1
1207 959 960 1
1208 959 956 1
1209 962 960 1
1210 964 966 1
1211 965 963 1
1212 965 941 1
1213 974 981 1
1214 974 979 1
1215 970 980 1
1216 975 980 1
1217 975 973 1
1218 975 998 1
1219 975 981 1
1220 971 973 1
1221 976 979 1
1222 976 973 1
1223 977 998 1
1224 977 981 1
1225 978 992 1
1226 978 994 1
1227 978 991 1
1228 984 998 1
1229 984 982 1
1230 984 991 1
1231 985 981 1
1232 985 979 1
1233 985 982 1
1234 986 991 1
1235 986 997 1
1236 986 992 1
1237 989 994 1
1238 989 997 1
1239 989 992 1
1240 969 987 1
1241 995 972 1
1242 999 998 1
1243 999 980 1
1244 983 998 1
1245 988 991 1
1246 988 998 1
1247 990 994 1
1248 990 997 1
1249 990 991 1
1250 990 987 1
1251 993 991 1
1252 995 997 1
1253 996 994 1
1254 996 972 1
1255 1005 1012 1
1256 1005 1010 1
1257 1001 1011 1
1258 1006 1011 1
1259 1006 1004 1
1260 1006 1029 1
1261 1006 1012 1
1262 1002 1004 1
1263 1007 1010 1
1264 1007 1004 1
1265 1008 1029 1
1266 1008 1012 1
1267 1009 1023 1
1268 1009 1025 1
1269 1009 1022 1
1270 1015 1029 1
1271 1015 1013 1
1272 1015 1022 1
1273 1016 1012 1
1274 1016 1010 1
1275 1016 1013 1
1276 1017 1022 1
1277 1017 1028 1
1278 1017 1023 1
1279 1020 1025 1
1280 1020 1028 1
1281 1020 1023 1
1282 1000 1018 1
1283 1026 1003 1
1284 1030 1029 1
1285 1030 1011 1
1286 1014 1029 1
1287 1019 1022 1
1288 1019 1029 1
1289 1021 1025 1
1290 1021 1028 1
1291 1021 1022 1
1292 1021 1018 1
1293 1024 1022 1
1294 1026 1028 1
1295 1027 1025 1
1296 1027 1003 1
1297 1031 1032 1
1298 1032 1033 1
1299 1034 1035 1
1300 1035 1036 1
1301 1037 1038 1
1302 1038 1039 1
1303 1040 1041 1
1304 1041 1042 1
1305 1043 1044 1
1306 1044 1045 1
1307 1046 1047 1
1308 1047 1048 1
1309 1049 1050 1
1310 1050 1051 1
1311 1052 1053 1
1312 1053 1054 1
1313 1055 1056 1
1314 1056 1057 1
1315 1058 1059 1
1316 1059 1060 1
1317 1061 1062 1
1318 1062 1063 1
1319 1064 1065 1
1320 1065 1066 1
1321 1067 1068 1
1322 1068 1069 1
1323 1070 1071 1
1324 1071 1072 1
1325 1073 1074 1
1326 1074 1075 1
1327 1076 1077 1
1328 1077 1078 1
1329 1079 1080 1
1330 1080 1081 1
1331 1082 1083 1
1332 1083 1084 1
1333 1085 1086 1
1334 1086 1087 1
1335 1088 1089 1
1336 1089 1090 1
1337 1093 1092 1
1338 1094 1093 1
1339 1095 1094 1
1340 1096 1095 1
1341 1091 1092 1
1342 1091 1096 1
1343 1098 1097 1
1344 1099 1098 2
1345 1100 1099 1
1346 1095 1097 2
1347 1094 1100 2
1348 1102 1101 1
1349 1103 1102 2
1350 1100 1103 1
1351 1093 1101 1
1352 1105 1104 1
1353 1106 1105 2
1354 1099 1106 1
1355 1103 1104 1
1356 1108 1107 1
1357 1109 1108 1
1358 1092 1109 2
1359 1101 1107 2
1360 1111 1110 1
1361 1112 1111 1
1362 1102 1112 1
1363 1104 1110 1
1364 1114 1113 1
1365 1112 1114 1
1366 1107 1113 1
1367 1116 1115 2
1368 1117 1116 1
1369 1110 1117 1
1370 1105 1115 1
1371 1119 1118 1
1372 1120 1119 2
1373 1111 1120 1
1374 1114 1118 1
1375 1122 1121 2
1376 1123 1122 1
1377 1113 1123 1
1378 1118 1121 1
1379 1125 1124 1
1380 1108 1124 2
1381 1123 1125 1
1382 1127 1126 1
1383 1128 1127 2
1384 1129 1128 1
1385 1120 1126 1
1386 1119 1129 1
1387 1117 1130 2
1388 1126 1130 1
1389 1132 1131 1
1390 1121 1132 1
1391 1129 1131 2
1392 1111 1133 1
1393 1112 1133 1
1394 1130 1134 1
1395 1134 1135 1
1396 1134 1136 2
1397 1118 1137 1
1398 1121 1137 1
1399 1096 1138 1
1400 1138 1139 2
1401 1138 1140 1
1402 1106 1141 1
1403 1091 1142 1
1404 1091 1143 1
1405 1093 1144 1
1406 1096 1145 1
1407 1097 1146 1
1408 1098 1147 1
1409 1104 1148 1
1410 1109 1149 1
1411 1110 1150 1
1412 1113 1151 1
1413 1114 1152 1
1414 1115 1153 1
1415 1116 1154 1
1416 1122 1155 1
1417 1123 1156 1
1418 1124 1157 1
1419 1125 1158 1
1420 1125 1159 1
1421 1126 1160 1
1422 1127 1161 1
1423 1128 1162 1
1424 1131 1163 1
1425 1132 1164 1
1426 1132 1165 1
1427 1135 1166 1
1428 1140 1167 1
1429 1141 1168 1
1430 1149 1169 2
1431 1149 1170 1
1432 1164 1171 1
1433 1170 1172 1
1434 1175 1174 1
1435 1176 1175 1
1436 1177 1176 1
1437 1178 1177 1
1438 1173 1174 1
1439 1173 1178 1
1440 1180 1179 1
1441 1181 1180 2
1442 1182 1181 1
1443 1177 1179 2
1444 1176 1182 2
1445 1184 1183 1
1446 1185 1184 2
1447 1182 1185 1
1448 1175 1183 1
1449 1187 1186 1
1450 1188 1187 2
1451 1181 1188 1
1452 1185 1186 1
1453 1190 1189 1
1454 1191 1190 1
1455 1174 1191 2
1456 1183 1189 2
1457 1193 1192 1
1458 1194 1193 1
1459 1184 1194 1
1460 1186 1192 1
1461 1196 1195 1
1462 1194 1196 1
1463 1189 1195 1
1464 1198 1197 2
1465 1199 1198 1
1466 1192 1199 1
1467 1187 1197 1
1468 1201 1200 1
1469 1202 1201 2
1470 1193 1202 1
1471 1196 1200 1
1472 1204 1203 2
1473 1205 1204 1
1474 1195 1205 1
1475 1200 1203 1
1476 1207 1206 1
1477 1190 1206 2
1478 1205 1207 1
1479 1209 1208 1
1480 1210 1209 2
1481 1211 1210 1
1482 1202 1208 1
1483 1201 1211 1
1484 1199 1212 2
1485 1208 1212 1
1486 1214 1213 1
1487 1203 1214 1
1488 1211 1213 2
1489 1193 1215 1
1490 1194 1215 1
1491 1212 1216 1
1492 1216 1217 1
1493 1216 1218 2
1494 1200 1219 1
1495 1203 1219 1
1496 1178 1220 1
1497 1220 1221 2
1498 1220 1222 1
1499 1188 1223 1
1500 1173 1224 1
1501 1173 1225 1
1502 1175 1226 1
1503 1178 1227 1
1504 1179 1228 1
1505 1180 1229 1
1506 1186 1230 1
1507 1191 1231 1
1508 1192 1232 1
1509 1195 1233 1
1510 1196 1234 1
1511 1197 1235 1
1512 1198 1236 1
1513 1204 1237 1
1514 1205 1238 1
1515 1206 1239 1
1516 1207 1240 1
1517 1207 1241 1
1518 1208 1242 1
1519 1209 1243 1
1520 1210 1244 1
1521 1213 1245 1
1522 1214 1246 1
1523 1214 1247 1
1524 1217 1248 1
1525 1222 1249 1
1526 1223 1250 1
1527 1231 1251 2
1528 1231 1252 1
1529 1246 1253 1
1530 1252 1254 1
1531 1257 1256 1
1532 1258 1257 1
1533 1259 1258 1
1534 1260 1259 1
1535 1255 1256 1
1536 1255 1260 1
1537 1262 1261 1
1538 1263 1262 2
1539 1264 1263 1
1540 1259 1261 2
1541 1258 1264 2
1542 1266 1265 1
1543 1267 1266 2
1544 1264 1267 1
1545 1257 1265 1
1546 1269 1268 1
1547 1270 1269 2
1548 1263 1270 1
1549 1267 1268 1
1550 1272 1271 1
1551 1273 1272 1
1552 1256 1273 2
1553 1265 1271 2
1554 1275 1274 1
1555 1276 1275 1
1556 1266 1276 1
1557 1268 1274 1
1558 1278 1277 1
1559 1276 1278 1
1560 1271 1277 1
1561 1280 1279 2
1562 1281 1280 1
1563 1274 1281 1
1564 1269 1279 1
1565 1283 1282 1
1566 1284 1283 2
1567 1275 1284 1
1568 1278 1282 1
1569 1286 1285 2
1570 1287 1286 1
1571 1277 1287 1
1572 1282 1285 1
1573 1289 1288 1
1574 1272 1288 2
1575 1287 1289 1
1576 1291 1290 1
1577 1292 1291 2
1578 1293 1292 1
1579 1284 1290 1
1580 1283 1293 1
1581 1281 1294 2
1582 1290 1294 1
1583 1296 1295 1
1584 1285 1296 1
1585 1293 1295 2
1586 1275 1297 1
1587 1276 1297 1
1588 1294 1298 1
1589 1298 1299 1
1590 1298 1300 2
1591 1282 1301 1
1592 1285 1301 1
1593 1260 1302 1
1594 1302 1303 2
1595 1302 1304 1
1596 1270 1305 1
1597 1255 1306 1
1598 1255 1307 1
1599 1257 1308 1
1600 1260 1309 1
1601 1261 1310 1
1602 1262 1311 1
1603 1268 1312 1
1604 1273 1313 1
1605 1274 1314 1
1606 1277 1315 1
1607 1278 1316 1
1608 1279 1317 1
1609 1280 1318 1
1610 1286 1319 1
1611 1287 1320 1
1612 1288 1321 1
1613 1289 1322 1
1614 1289 1323 1
1615 1290 1324 1
1616 1291 1325 1
1617 1292 1326 1
1618 1295 1327 1
1619 1296 1328 1
1620 1296 1329 1
1621 1299 1330 1
1622 1304 1331 1
1623 1305 1332 1
1624 1313 1333 2
1625 1313 1334 1
1626 1328 1335 1
1627 1334 1336 1
1628 1339 1338 1
1629 1340 1339 1
1630 1341 1340 1
1631 1342 1341 1
1632 1337 1338 1
1633 1337 1342 1
1634 1344 1343 1
1635 1345 1344 2
1636 1346 1345 1
1637 1341 1343 2
1638 1340 1346 2
1639 1348 1347 1
1640 1349 1348 2
1641 1346 1349 1
1642 1339 1347 1
1643 1351 1350 1
1644 1352 1351 2
1645 1345 1352 1
1646 1349 1350 1
1647 1354 1353 1
1648 1355 1354 1
1649 1338 1355 2
1650 1347 1353 2
1651 1357 1356 1
1652 1358 1357 1
1653 1348 1358 1
1654 1350 1356 1
1655 1360 1359 1
1656 1358 1360 1
1657 1353 1359 1
1658 1362 1361 2
1659 1363 1362 1
1660 1356 1363 1
1661 1351 1361 1
1662 1365 1364 1
1663 1366 1365 2
1664 1357 1366 1
1665 1360 1364 1
1666 1368 1367 2
1667 1369 1368 1
1668 1359 1369 1
1669 1364 1367 1
1670 1371 1370 1
1671 1354 1370 2
1672 1369 1371 1
1673 1373 1372 1
1674 1374 1373 2
1675 1375 1374 1
1676 1366 1372 1
1677 1365 1375 1
1678 1363 1376 2
1679 1372 1376 1
1680 1378 1377 1
1681 1367 1378 1
1682 1375 1377 2
1683 1357 1379 1
1684 1358 1379 1
1685 1376 1380 1
1686 1380 1381 1
1687 1380 1382 2
1688 1364 1383 1
1689 1367 1383 1
1690 1342 1384 1
1691 1384 1385 2
1692 1384 1386 1
1693 1352 1387 1
1694 1337 1388 1
1695 1337 1389 1
1696 1339 1390 1
1697 1342 1391 1
1698 1343 1392 1
1699 1344 1393 1
1700 1350 1394 1
1701 1355 1395 1
1702 1356 1396 1
1703 1359 1397 1
1704 1360 1398 1
1705 1361 1399 1
1706 1362 1400 1
1707 1368 1401 1
1708 1369 1402 1
1709 1370 1403 1
1710 1371 1404 1
1711 1371 1405 1
1712 1372 1406 1
1713 1373 1407 1
1714 1374 1408 1
1715 1377 1409 1
1716 1378 1410 1
1717 1378 1411 1
1718 1381 1412 1
1719 1386 1413 1
1720 1387 1414 1
1721 1395 1415 2
1722 1395 1416 1
1723 1410 1417 1
1724 1416 1418 1
1725 1421 1420 1
1726 1422 1421 1
1727 1423 1422 1
1728 1424 1423 1
1729 1419 1420 1
1730 1419 1424 1
1731 1426 1425 1
1732 1427 1426 2
1733 1428 1427 1
1734 1423 1425 2
1735 1422 1428 2
1736 1430 1429 1
1737 1431 1430 2
1738 1428 1431 1
1739 1421 1429 1
1740 1433 1432 1
1741 1434 1433 2
1742 1427 1434 1
1743 1431 1432 1
1744 1436 1435 1
1745 1437 1436 1
1746 1420 1437 2
1747 1429 1435 2
1748 1439 1438 1
1749 1440 1439 1
1750 1430 1440 1
1751 1432 1438 1
1752 1442 1441 1
1753 1440 1442 1
1754 1435 1441 1
1755 1444 1443 2
1756 1445 1444 1
1757 1438 1445 1
1758 1433 1443 1
1759 1447 1446 1
1760 1448 1447 2
1761 1439 1448 1
1762 1442 1446 1
1763 1450 1449 2
1764 1451 1450 1
1765 1441 1451 1
1766 1446 1449 1
1767 1453 1452 1
1768 1436 1452 2
1769 1451 1453 1
1770 1455 1454 1
1771 1456 1455 2
1772 1457 1456 1
1773 1448 1454 1
1774 1447 1457 1
1775 1445 1458 2
1776 1454 1458 1
1777 1460 1459 1
1778 1449 1460 1
1779 1457 1459 2
1780 1439 1461 1
1781 1440 1461 1
1782 1458 1462 1
1783 1462 1463 1
1784 1462 1464 2
1785 1446 1465 1
1786 1449 1465 1
1787 1424 1466 1
1788 1466 1467 2
1789 1466 1468 1
1790 1434 1469 1
1791 1419 1470 1
1792 1419 1471 1
1793 1421 1472 1
1794 1424 1473 1
1795 1425 1474 1
1796 1426 1475 1
1797 1432 1476 1
1798 1437 1477 1
1799 1438 1478 1
1800 1441 1479 1
1801 1442 1480 1
1802 1443 1481 1
1803 1444 1482 1
1804 1450 1483 1
1805 1451 1484 1
1806 1452 1485 1
1807 1453 1486 1
1808 1453 1487 1
1809 1454 1488 1
1810 1455 1489 1
1811 1456 1490 1
1812 1459 1491 1
1813 1460 1492 1
1814 1460 1493 1
1815 1463 1494 1
1816 1468 1495 1
1817 1469 1496 1
1818 1477 1497 2
1819 1477 1498 1
1820 1492 1499 1
1821 1498 1500 1
1822 1503 1502 1
1823 1504 1503 1
1824 1505 1504 1
1825 1506 1505 1
1826 1501 1502 1
1827 1501 1506 1
1828 1508 1507 1
1829 1509 1508 2
1830 1510 1509 1
1831 1505 1507 2
1832 1504 1510 2
1833 1512 1511 1
1834 1513 1512 2
1835 1510 1513 1
1836 1503 1511 1
1837 1515 1514 1
1838 1516 1515 2
1839 1509 1516 1
1840 1513 1514 1
1841 1518 1517 1
1842 1519 1518 1
1843 1502 1519 2
1844 1511 1517 2
1845 1521 1520 1
1846 1522 1521 1
1847 1512 1522 1
1848 1514 1520 1
1849 1524 1523 1
1850 1522 1524 1
1851 1517 1523 1
1852 1526 1525 2
1853 1527 1526 1
1854 1520 1527 1
1855 1515 1525 1
1856 1529 1528 1
1857 1530 1529 2
1858 1521 1530 1
1859 1524 1528 1
1860 1532 1531 2
1861 1533 1532 1
1862 1523 1533 1
1863 1528 1531 1
1864 1535 1534 1
1865 1518 1534 2
1866 1533 1535 1
1867 1537 1536 1
1868 1538 1537 2
1869 1539 1538 1
1870 1530 1536 1
1871 1529 1539 1
1872 1527 1540 2
1873 1536 1540 1
1874 1542 1541 1
1875 1531 1542 1
1876 1539 1541 2
1877 1521 1543 1
1878 1522 1543 1
1879 1540 1544 1
1880 1544 1545 1
1881 1544 1546 2
1882 1528 1547 1
1883 1531 1547 1
1884 1506 1548 1
1885 1548 1549 2
1886 1548 1550 1
1887 1516 1551 1
1888 1501 1552 1
1889 1501 1553 1
1890 1503 1554 1
1891 1506 1555 1
1892 1507 1556 1
1893 1508 1557 1
1894 1514 1558 1
1895 1519 1559 1
1896 1520 1560 1
1897 1523 1561 1
1898 1524 1562 1
1899 1525 1563 1
1900 1526 1564 1
1901 1532 1565 1
1902 1533 1566 1
1903 1534 1567 1
1904 1535 1568 1
1905 1535 1569 1
1906 1536 1570 1
1907 1537 1571 1
1908 1538 1572 1
1909 1541 1573 1
1910 1542 1574 1
1911 1542 1575 1
1912 1545 1576 1
1913 1550 1577 1
1914 1551 1578 1
1915 1559 1579 2
1916 1559 1580 1
1917 1574 1581 1
1918 1580 1582 1
1919 1585 1584 1
1920 1586 1585 1
1921 1587 1586 1
1922 1588 1587 1
1923 1583 1584 1
1924 1583 1588 1
1925 1590 1589 1
1926 1591 1590 2
1927 1592 1591 1
1928 1587 1589 2
1929 1586 1592 2
1930 1594 1593 1
1931 1595 1594 2
1932 1592 1595 1
1933 1585 1593 1
1934 1597 1596 1
1935 1598 1597 2
1936 1591 1598 1
1937 1595 1596 1
1938 1600 1599 1
1939 1601 1600 1
1940 1584 1601 2
1941 1593 1599 2
1942 1603 1602 1
1943 1604 1603 1
1944 1594 1604 1
1945 1596 1602 1
1946 1606 1605 1
1947 1604 1606 1
1948 1599 1605 1
1949 1608 1607 2
1950 1609 1608 1
1951 1602 1609 1
1952 1597 1607 1
1953 1611 1610 1
1954 1612 1611 2
1955 1603 1612 1
1956 1606 1610 1
1957 1614 1613 2
1958 1615 1614 1
1959 1605 1615 1
1960 1610 1613 1
1961 1617 1616 1
1962 1600 1616 2
1963 1615 1617 1
1964 1619 1618 1
1965 1620 1619 2
1966 1621 1620 1
1967 1612 1618 1
1968 1611 1621 1
1969 1609 1622 2
1970 1618 1622 1
1971 1624 1623 1
1972 1613 1624 1
1973 1621 1623 2
1974 1603 1625 1
1975 1604 1625 1
1976 1622 1626 1
1977 1626 1627 1
1978 1626 1628 2
1979 1610 1629 1
1980 1613 1629 1
1981 1588 1630 1
1982 1630 1631 2
1983 1630 1632 1
1984 1598 1633 1
1985 1583 1634 1
1986 1583 1635 1
1987 1585 1636 1
1988 1588 1637 1
1989 1589 1638 1
1990 1590 1639 1
1991 1596 1640 1
1992 1601 1641 1
1993 1602 1642 1
1994 1605 1643 1
1995 1606 1644 1
1996 1607 1645 1
1997 1608 1646 1
1998 1614 1647 1
1999 1615 1648 1
2000 1616 1649 1
2001 1617 1650 1
2002 1617 1651 1
2003 1618 1652 1
2004 1619 1653 1
2005 1620 1654 1
2006 1623 1655 1
2007 1624 1656 1
2008 1624 1657 1
2009 1627 1658 1
2010 1632 1659 1
2011 1633 1660 1
2012 1641 1661 2
2013 1641 1662 1
2014 1656 1663 1
2015 1662 1664 1
2016 1667 1666 1
2017 1668 1667 1
2018 1669 1668 1
2019 1670 1669 1
2020 1665 1666 1
2021 1665 1670 1
2022 1672 1671 1
2023 1673 1672 2
2024 1674 1673 1
2025 1669 1671 2
2026 1668 1674 2
2027 1676 1675 1
2028 1677 1676 2
2029 1674 1677 1
2030 1667 1675 1
2031 1679 1678 1
2032 1680 1679 2
2033 1673 1680 1
2034 1677 1678 1
2035 1682 1681 1
2036 1683 1682 1
2037 1666 1683 2
2038 1675 1681 2
2039 1685 1684 1
2040 1686 1685 1
2041 1676 1686 1
2042 1678 1684 1
2043 1688 1687 1
2044 1686 1688 1
2045 1681 1687 1
2046 1690 1689 2
2047 1691 1690 1
2048 1684 1691 1
2049 1679 1689 1
2050 1693 1692 1
2051 1694 1693 2
2052 1685 1694 1
2053 1688 1692 1
2054 1696 1695 2
2055 1697 1696 1
2056 1687 1697 1
2057 1692 1695 1
2058 1699 1698 1
2059 1682 1698 2
2060 1697 1699 1
2061 1701 1700 1
2062 1702 1701 2
2063 1703 1702 1
2064 1694 1700 1
2065 1693 1703 1
2066 1691 1704 2
2067 1700 1704 1
2068 1706 1705 1
2069 1695 1706 1
2070 1703 1705 2
2071 1685 1707 1
2072 1686 1707 1
2073 1704 1708 1
2074 1708 1709 1
2075 1708 1710 2
2076 1692 1711 1
2077 1695 1711 1
2078 1670 1712 1
2079 1712 1713 2
2080 1712 1714 1
2081 1680 1715 1
2082 1665 1716 1
2083 1665 1717 1
2084 1667 1718 1
2085 1670 1719 1
2086 1671 1720 1
2087 1672 1721 1
2088 1678 1722 1
2089 1683 1723 1
2090 1684 1724 1
2091 1687 1725 1
2092 1688 1726 1
2093 1689 1727 1
2094 1690 1728 1
2095 1696 1729 1
2096 1697 1730 1
2097 1698 1731 1
2098 1699 1732 1
2099 1699 1733 1
2100 1700 1734 1
2101 1701 1735 1
2102 1702 1736 1
2103 1705 1737 1
2104 1706 1738 1
2105 1706 1739 1
2106 1709 1740 1
2107 1714 1741 1
2108 1715 1742 1
2109 1723 1743 2
2110 1723 1744 1
2111 1738 1745 1
2112 1744 1746 1
2113 1749 1748 1
2114 1750 1749 1
2115 1751 1750 1
2116 1752 1751 1
2117 1747 1748 1
2118 1747 1752 1
2119 1754 1753 1
2120 1755 1754 2
2121 1756 1755 1
2122 1751 1753 2
2123 1750 1756 2
2124 1758 1757 1
2125 1759 1758 2
2126 1756 1759 1
2127 1749 1757 1
2128 1761 1760 1
2129 1762 1761 2
2130 1755 1762 1
2131 1759 1760 1
2132 1764 1763 1
2133 1765 1764 1
2134 1748 1765 2
2135 1757 1763 2
2136 1767 1766 1
2137 1768 1767 1
2138 1758 1768 1
2139 1760 1766 1
2140 1770 1769 1
2141 1768 1770 1
2142 1763 1769 1
2143 1772 1771 2
2144 1773 1772 1
2145 1766 1773 1
2146 1761 1771 1
2147 1775 1774 1
2148 1776 1775 2
2149 1767 1776 1
2150 1770 1774 1
2151 1778 1777 2
2152 1779 1778 1
2153 1769 1779 1
2154 1774 1777 1
2155 1781 1780 1
2156 1764 1780 2
2157 1779 1781 1
2158 1783 1782 1
2159 1784 1783 2
2160 1785 1784 1
2161 1776 1782 1
2162 1775 1785 1
2163 1773 1786 2
2164 1782 1786 1
2165 1788 1787 1
2166 1777 1788 1
2167 1785 1787 2
2168 1767 1789 1
2169 1768 1789 1
2170 1786 1790 1
2171 1790 1791 1
2172 1790 1792 2
2173 1774 1793 1
2174 1777 1793 1
2175 1752 1794 1
2176 1794 1795 2
2177 1794 1796 1
2178 1762 1797 1
2179 1747 1798 1
2180 1747 1799 1
2181 1749 1800 1
2182 1752 1801 1
2183 1753 1802 1
2184 1754 1803 1
2185 1760 1804 1
2186 1765 1805 1
2187 1766 1806 1
2188 1769 1807 1
2189 1770 1808 1
2190 1771 1809 1
2191 1772 1810 1
2192 1778 1811 1
2193 1779 1812 1
2194 1780 1813 1
2195 1781 1814 1
2196 1781 1815 1
2197 1782 1816 1
2198 1783 1817 1
2199 1784 1818 1
2200 1787 1819 1
2201 1788 1820 1
2202 1788 1821 1
2203 1791 1822 1
2204 1796 1823 1
2205 1797 1824 1
2206 1805 1825 2
2207 1805 1826 1
2208 1820 1827 1
2209 1826 1828 1
2210 1831 1830 1
2211 1832 1831 1
2212 1833 1832 1
2213 1834 1833 1
2214 1829 1830 1
2215 1829 1834 1
2216 1836 1835 1
2217 1837 1836 2
2218 1838 1837 1
2219 1833 1835 2
2220 1832 1838 2
2221 1840 1839 1
2222 1841 1840 2
2223 1838 1841 1
2224 1831 1839 1
2225 1843 1842 1
2226 1844 1843 2
2227 1837 1844 1
2228 1841 1842 1
2229 1846 1845 1
2230 1847 1846 1
2231 1830 1847 2
2232 1839 1845 2
2233 1849 1848 1
2234 1850 1849 1
2235 1840 1850 1
2236 1842 1848 1
2237 1852 1851 1
2238 1850 1852 1
2239 1845 1851 1
2240 1854 1853 2
2241 1855 1854 1
2242 1848 1855 1
2243 1843 1853 1
2244 1857 1856 1
2245 1858 1857 2
2246 1849 1858 1
2247 1852 1856 1
2248 1860 1859 2
2249 1861 1860 1
2250 1851 1861 1
2251 1856 1859 1
2252 1863 1862 1
2253 1846 1862 2
2254 1861 1863 1
2255 1865 1864 1
2256 1866 1865 2
2257 1867 1866 1
2258 1858 1864 1
2259 1857 1867 1
2260 1855 1868 2
2261 1864 1868 1
2262 1870 1869 1
2263 1859 1870 1
2264 1867 1869 2
2265 1849 1871 1
2266 1850 1871 1
2267 1868 1872 1
2268 1872 1873 1
2269 1872 1874 2
2270 1856 1875 1
2271 1859 1875 1
2272 1834 1876 1
2273 1876 1877 2
2274 1876 1878 1
2275 1844 1879 1
2276 1829 1880 1
2277 1829 1881 1
2278 1831 1882 1
2279 1834 1883 1
2280 1835 1884 1
2281 1836 1885 1
2282 1842 1886 1
2283 1847 1887 1
2284 1848 1888 1
2285 1851 1889 1
2286 1852 1890 1
2287 1853 1891 1
2288 1854 1892 1
2289 1860 1893 1
2290 1861 1894 1
2291 1862 1895 1
2292 1863 1896 1
2293 1863 1897 1
2294 1864 1898 1
2295 1865 1899 1
2296 1866 1900 1
2297 1869 1901 1
2298 1870 1902 1
2299 1870 1903 1
2300 1873 1904 1
2301 1878 1905 1
2302 1879 1906 1
2303 1887 1907 2
2304 1887 1908 1
2305 1902 1909 1
2306 1908 1910 1
@<TRIPOS>SUBSTRUCTURE
1 UNK1 1 **** **** C288
