# Supplementary material for: Experimental and Monte Carlo simulation study on a core–shell NiFe2O4@HKUST-1/graphene oxide nanocomposite for Congo Red adsorption
Source: RSC Adv. 2025 Jul 2;15(27):21240–56. doi: 10.1039/d5ra02381e (PMC12216895; doi:10.1039/d5ra02381e)
Supplement: RA-015-D5RA02381E-s006 [file RA-015-D5RA02381E-s006.mol2]

# Mol2 file generated by Materials Studio
@<TRIPOS>MOLECULE
HKUST
1090 1336 1 0 0 
SMALL
USER_CHARGES


@<TRIPOS>ATOM
1 Cu1 5.685 0 20.619 Cu 1 UNK1 0
2 O2 4.124 0 22.179 O.3 1 UNK1 0
3 Cu1 7.467 0 18.836 Cu 1 UNK1 0
4 O1 4.941 1.29 19.518 O.3 1 UNK1 0
5 O1 6.785 1.29 21.363 O.3 1 UNK1 0
6 Cu1 5.685 20.619 0 Cu 1 UNK1 0
7 O2 4.124 22.179 0 O.3 1 UNK1 0
8 Cu1 7.467 18.836 0 Cu 1 UNK1 0
9 O1 6.785 21.363 1.29 O.3 1 UNK1 0
10 O1 4.941 19.518 1.29 O.3 1 UNK1 0
11 Cu1 5.685 20.619 26.303 Cu 1 UNK1 0
12 O1 4.941 19.518 25.013 O.3 1 UNK1 0
13 O2 4.124 22.179 26.303 O.3 1 UNK1 0
14 C1 5.377 18.528 24.464 C.3 1 UNK1 0
15 C2 4.764 17.916 23.246 C.3 1 UNK1 0
16 C3 5.333 16.778 22.677 C.3 1 UNK1 0
17 H1 6.076 16.406 23.049 H 1 UNK1 0
18 O1 1.29 18.092 19.937 O.3 1 UNK1 0
19 C1 1.839 18.528 20.927 C.3 1 UNK1 0
20 C2 3.057 17.916 21.539 C.3 1 UNK1 0
21 C3 3.626 18.485 22.677 C.3 1 UNK1 0
22 H1 3.255 19.228 23.049 H 1 UNK1 0
23 O1 4.941 14.442 19.937 O.3 1 UNK1 0
24 C1 5.377 14.991 20.927 C.3 1 UNK1 0
25 C2 4.764 16.209 21.539 C.3 1 UNK1 0
26 O1 6.366 14.442 21.363 O.3 1 UNK1 0
27 C3 3.626 16.778 20.97 C.3 1 UNK1 0
28 H1 3.255 16.406 20.227 H 1 UNK1 0
29 O1 6.366 18.092 25.013 O.3 1 UNK1 0
30 O1 1.29 19.518 21.363 O.3 1 UNK1 0
31 Cu1 0 20.619 20.619 Cu 1 UNK1 0
32 O1 1.29 21.363 19.518 O.3 1 UNK1 0
33 O2 0 22.179 22.179 O.3 1 UNK1 0
34 C1 1.839 20.927 18.528 C.3 1 UNK1 0
35 C2 3.057 21.539 17.916 C.3 1 UNK1 0
36 C3 3.626 20.97 16.778 C.3 1 UNK1 0
37 H1 3.255 20.227 16.406 H 1 UNK1 0
38 O1 6.366 25.013 18.092 O.3 1 UNK1 0
39 C1 5.377 24.464 18.528 C.3 1 UNK1 0
40 C2 4.764 23.246 17.916 C.3 1 UNK1 0
41 C3 3.626 22.677 18.485 C.3 1 UNK1 0
42 H1 3.255 23.049 19.228 H 1 UNK1 0
43 O1 6.366 21.363 14.442 O.3 1 UNK1 0
44 C1 5.377 20.927 14.991 C.3 1 UNK1 0
45 C2 4.764 21.539 16.209 C.3 1 UNK1 0
46 O1 4.941 19.937 14.442 O.3 1 UNK1 0
47 C3 5.333 22.677 16.778 C.3 1 UNK1 0
48 H1 6.076 23.049 16.406 H 1 UNK1 0
49 O1 1.29 19.937 18.092 O.3 1 UNK1 0
50 O1 4.941 25.013 19.518 O.3 1 UNK1 0
51 Cu1 5.685 26.303 20.619 Cu 1 UNK1 0
52 O2 4.124 26.303 22.179 O.3 1 UNK1 0
53 Cu1 5.685 18.836 13.152 Cu 1 UNK1 0
54 Cu1 0 18.836 18.836 Cu 1 UNK1 0
55 Cu1 5.685 13.152 18.836 Cu 1 UNK1 0
56 Cu1 7.467 20.619 13.152 Cu 1 UNK1 0
57 Cu1 7.467 26.303 18.836 Cu 1 UNK1 0
58 Cu1 7.467 18.836 26.303 Cu 1 UNK1 0
59 Cu1 7.467 13.152 20.619 Cu 1 UNK1 0
60 O1 6.785 25.013 21.363 O.3 1 UNK1 0
61 O1 6.785 21.363 25.013 O.3 1 UNK1 0
62 Cu1 26.303 20.619 20.619 Cu 1 UNK1 0
63 O2 26.303 22.179 22.179 O.3 1 UNK1 0
64 Cu1 26.303 18.836 18.836 Cu 1 UNK1 0
65 O1 25.013 19.518 21.363 O.3 1 UNK1 0
66 O1 25.013 21.363 19.518 O.3 1 UNK1 0
67 Cu1 0 5.685 20.619 Cu 1 UNK1 0
68 O2 0 4.124 22.179 O.3 1 UNK1 0
69 Cu1 0 7.467 18.836 Cu 1 UNK1 0
70 O1 1.29 6.785 21.363 O.3 1 UNK1 0
71 O1 1.29 4.941 19.518 O.3 1 UNK1 0
72 Cu1 20.619 5.685 0 Cu 1 UNK1 0
73 O2 22.179 4.124 0 O.3 1 UNK1 0
74 Cu1 18.836 7.467 0 Cu 1 UNK1 0
75 O1 19.518 4.941 1.29 O.3 1 UNK1 0
76 O1 21.363 6.785 1.29 O.3 1 UNK1 0
77 Cu1 20.619 5.685 26.303 Cu 1 UNK1 0
78 O1 21.363 6.785 25.013 O.3 1 UNK1 0
79 O2 22.179 4.124 26.303 O.3 1 UNK1 0
80 C1 20.927 7.775 24.464 C.3 1 UNK1 0
81 C2 21.539 8.388 23.246 C.3 1 UNK1 0
82 C3 20.97 9.526 22.677 C.3 1 UNK1 0
83 H1 20.227 9.897 23.049 H 1 UNK1 0
84 O1 25.013 8.211 19.937 O.3 1 UNK1 0
85 C1 24.464 7.775 20.927 C.3 1 UNK1 0
86 C2 23.246 8.388 21.539 C.3 1 UNK1 0
87 C3 22.677 7.818 22.677 C.3 1 UNK1 0
88 H1 23.049 7.075 23.049 H 1 UNK1 0
89 O1 21.363 11.862 19.937 O.3 1 UNK1 0
90 C1 20.927 11.313 20.927 C.3 1 UNK1 0
91 C2 21.539 10.095 21.539 C.3 1 UNK1 0
92 O1 19.937 11.862 21.363 O.3 1 UNK1 0
93 C3 22.677 9.526 20.97 C.3 1 UNK1 0
94 H1 23.049 9.897 20.227 H 1 UNK1 0
95 O1 19.937 8.211 25.013 O.3 1 UNK1 0
96 O1 25.013 6.785 21.363 O.3 1 UNK1 0
97 Cu1 26.303 5.685 20.619 Cu 1 UNK1 0
98 O1 25.013 4.941 19.518 O.3 1 UNK1 0
99 O2 26.303 4.124 22.179 O.3 1 UNK1 0
100 C1 24.464 5.377 18.528 C.3 1 UNK1 0
101 C2 23.246 4.764 17.916 C.3 1 UNK1 0
102 C3 22.677 5.333 16.778 C.3 1 UNK1 0
103 H1 23.049 6.076 16.406 H 1 UNK1 0
104 O1 19.937 1.29 18.092 O.3 1 UNK1 0
105 C1 20.927 1.839 18.528 C.3 1 UNK1 0
106 C2 21.539 3.057 17.916 C.3 1 UNK1 0
107 C3 22.677 3.626 18.485 C.3 1 UNK1 0
108 H1 23.049 3.255 19.228 H 1 UNK1 0
109 O1 19.937 4.941 14.442 O.3 1 UNK1 0
110 C1 20.927 5.377 14.991 C.3 1 UNK1 0
111 C2 21.539 4.764 16.209 C.3 1 UNK1 0
112 O1 21.363 6.366 14.442 O.3 1 UNK1 0
113 C3 20.97 3.626 16.778 C.3 1 UNK1 0
114 H1 20.227 3.255 16.406 H 1 UNK1 0
115 O1 25.013 6.366 18.092 O.3 1 UNK1 0
116 O1 21.363 1.29 19.518 O.3 1 UNK1 0
117 Cu1 20.619 0 20.619 Cu 1 UNK1 0
118 O2 22.179 0 22.179 O.3 1 UNK1 0
119 Cu1 20.619 7.467 13.152 Cu 1 UNK1 0
120 Cu1 26.303 7.467 18.836 Cu 1 UNK1 0
121 Cu1 20.619 13.152 18.836 Cu 1 UNK1 0
122 Cu1 18.836 5.685 13.152 Cu 1 UNK1 0
123 Cu1 18.836 0 18.836 Cu 1 UNK1 0
124 Cu1 18.836 7.467 26.303 Cu 1 UNK1 0
125 Cu1 18.836 13.152 20.619 Cu 1 UNK1 0
126 O1 19.518 1.29 21.363 O.3 1 UNK1 0
127 O1 19.518 4.941 25.013 O.3 1 UNK1 0
128 Cu1 20.619 26.303 20.619 Cu 1 UNK1 0
129 O2 22.179 26.303 22.179 O.3 1 UNK1 0
130 Cu1 18.836 26.303 18.836 Cu 1 UNK1 0
131 O1 21.363 25.013 19.518 O.3 1 UNK1 0
132 O1 19.518 25.013 21.363 O.3 1 UNK1 0
133 Cu1 0 20.619 5.685 Cu 1 UNK1 0
134 O2 0 22.179 4.124 O.3 1 UNK1 0
135 Cu1 0 18.836 7.467 Cu 1 UNK1 0
136 O1 1.29 19.518 4.941 O.3 1 UNK1 0
137 O1 1.29 21.363 6.785 O.3 1 UNK1 0
138 Cu1 20.619 0 5.685 Cu 1 UNK1 0
139 O2 22.179 0 4.124 O.3 1 UNK1 0
140 Cu1 18.836 0 7.467 Cu 1 UNK1 0
141 O1 21.363 1.29 6.785 O.3 1 UNK1 0
142 O1 19.518 1.29 4.941 O.3 1 UNK1 0
143 Cu1 20.619 20.619 0 Cu 1 UNK1 0
144 O1 21.363 19.518 1.29 O.3 1 UNK1 0
145 O2 22.179 22.179 0 O.3 1 UNK1 0
146 C1 20.927 18.528 1.839 C.3 1 UNK1 0
147 C2 21.539 17.916 3.057 C.3 1 UNK1 0
148 C3 20.97 16.778 3.626 C.3 1 UNK1 0
149 H1 20.227 16.406 3.255 H 1 UNK1 0
150 O1 25.013 18.092 6.366 O.3 1 UNK1 0
151 C1 24.464 18.528 5.377 C.3 1 UNK1 0
152 C2 23.246 17.916 4.764 C.3 1 UNK1 0
153 C3 22.677 18.485 3.626 C.3 1 UNK1 0
154 H1 23.049 19.228 3.255 H 1 UNK1 0
155 O1 21.363 14.442 6.366 O.3 1 UNK1 0
156 C1 20.927 14.991 5.377 C.3 1 UNK1 0
157 C2 21.539 16.209 4.764 C.3 1 UNK1 0
158 O1 19.937 14.442 4.941 O.3 1 UNK1 0
159 C3 22.677 16.778 5.333 C.3 1 UNK1 0
160 H1 23.049 16.406 6.076 H 1 UNK1 0
161 O1 19.937 18.092 1.29 O.3 1 UNK1 0
162 O1 25.013 19.518 4.941 O.3 1 UNK1 0
163 Cu1 26.303 20.619 5.685 Cu 1 UNK1 0
164 O1 25.013 21.363 6.785 O.3 1 UNK1 0
165 O2 26.303 22.179 4.124 O.3 1 UNK1 0
166 C1 24.464 20.927 7.775 C.3 1 UNK1 0
167 C2 23.246 21.539 8.388 C.3 1 UNK1 0
168 C3 22.677 20.97 9.526 C.3 1 UNK1 0
169 H1 23.049 20.227 9.897 H 1 UNK1 0
170 O1 19.937 25.013 8.211 O.3 1 UNK1 0
171 C1 20.927 24.464 7.775 C.3 1 UNK1 0
172 C2 21.539 23.246 8.388 C.3 1 UNK1 0
173 C3 22.677 22.677 7.818 C.3 1 UNK1 0
174 H1 23.049 23.049 7.075 H 1 UNK1 0
175 O1 19.937 21.363 11.862 O.3 1 UNK1 0
176 C1 20.927 20.927 11.313 C.3 1 UNK1 0
177 C2 21.539 21.539 10.095 C.3 1 UNK1 0
178 O1 21.363 19.937 11.862 O.3 1 UNK1 0
179 C3 20.97 22.677 9.526 C.3 1 UNK1 0
180 H1 20.227 23.049 9.897 H 1 UNK1 0
181 O1 25.013 19.937 8.211 O.3 1 UNK1 0
182 O1 21.363 25.013 6.785 O.3 1 UNK1 0
183 Cu1 20.619 26.303 5.685 Cu 1 UNK1 0
184 O2 22.179 26.303 4.124 O.3 1 UNK1 0
185 Cu1 20.619 18.836 13.152 Cu 1 UNK1 0
186 Cu1 26.303 18.836 7.467 Cu 1 UNK1 0
187 Cu1 20.619 13.152 7.467 Cu 1 UNK1 0
188 Cu1 18.836 20.619 13.152 Cu 1 UNK1 0
189 Cu1 18.836 26.303 7.467 Cu 1 UNK1 0
190 Cu1 18.836 18.836 0 Cu 1 UNK1 0
191 Cu1 18.836 13.152 5.685 Cu 1 UNK1 0
192 O1 19.518 25.013 4.941 O.3 1 UNK1 0
193 O1 19.518 21.363 1.29 O.3 1 UNK1 0
194 Cu1 20.619 20.619 26.303 Cu 1 UNK1 0
195 O2 22.179 22.179 26.303 O.3 1 UNK1 0
196 Cu1 18.836 18.836 26.303 Cu 1 UNK1 0
197 O1 19.518 21.363 25.013 O.3 1 UNK1 0
198 O1 21.363 19.518 25.013 O.3 1 UNK1 0
199 Cu1 5.685 5.685 0 Cu 1 UNK1 0
200 O1 4.941 6.785 1.29 O.3 1 UNK1 0
201 O2 4.124 4.124 0 O.3 1 UNK1 0
202 C1 5.377 7.775 1.839 C.3 1 UNK1 0
203 C2 4.764 8.388 3.057 C.3 1 UNK1 0
204 C3 5.333 9.526 3.626 C.3 1 UNK1 0
205 H1 6.076 9.897 3.255 H 1 UNK1 0
206 O1 1.29 8.211 6.366 O.3 1 UNK1 0
207 C1 1.839 7.775 5.377 C.3 1 UNK1 0
208 C2 3.057 8.388 4.764 C.3 1 UNK1 0
209 C3 3.626 7.818 3.626 C.3 1 UNK1 0
210 H1 3.255 7.075 3.255 H 1 UNK1 0
211 O1 4.941 11.862 6.366 O.3 1 UNK1 0
212 C1 5.377 11.313 5.377 C.3 1 UNK1 0
213 C2 4.764 10.095 4.764 C.3 1 UNK1 0
214 O1 6.366 11.862 4.941 O.3 1 UNK1 0
215 C3 3.626 9.526 5.333 C.3 1 UNK1 0
216 H1 3.255 9.897 6.076 H 1 UNK1 0
217 O1 6.366 8.211 1.29 O.3 1 UNK1 0
218 O1 1.29 6.785 4.941 O.3 1 UNK1 0
219 Cu1 0 5.685 5.685 Cu 1 UNK1 0
220 O1 1.29 4.941 6.785 O.3 1 UNK1 0
221 O2 0 4.124 4.124 O.3 1 UNK1 0
222 C1 1.839 5.377 7.775 C.3 1 UNK1 0
223 C2 3.057 4.764 8.388 C.3 1 UNK1 0
224 C3 3.626 5.333 9.526 C.3 1 UNK1 0
225 H1 3.255 6.076 9.897 H 1 UNK1 0
226 O1 6.366 1.29 8.211 O.3 1 UNK1 0
227 C1 5.377 1.839 7.775 C.3 1 UNK1 0
228 C2 4.764 3.057 8.388 C.3 1 UNK1 0
229 C3 3.626 3.626 7.818 C.3 1 UNK1 0
230 H1 3.255 3.255 7.075 H 1 UNK1 0
231 O1 6.366 4.941 11.862 O.3 1 UNK1 0
232 C1 5.377 5.377 11.313 C.3 1 UNK1 0
233 C2 4.764 4.764 10.095 C.3 1 UNK1 0
234 O1 4.941 6.366 11.862 O.3 1 UNK1 0
235 C3 5.333 3.626 9.526 C.3 1 UNK1 0
236 H1 6.076 3.255 9.897 H 1 UNK1 0
237 O1 1.29 6.366 8.211 O.3 1 UNK1 0
238 O1 4.941 1.29 6.785 O.3 1 UNK1 0
239 Cu1 5.685 0 5.685 Cu 1 UNK1 0
240 O2 4.124 0 4.124 O.3 1 UNK1 0
241 Cu1 5.685 7.467 13.152 Cu 1 UNK1 0
242 Cu1 0 7.467 7.467 Cu 1 UNK1 0
243 Cu1 5.685 13.152 7.467 Cu 1 UNK1 0
244 Cu1 7.467 5.685 13.152 Cu 1 UNK1 0
245 Cu1 7.467 0 7.467 Cu 1 UNK1 0
246 Cu1 7.467 7.467 0 Cu 1 UNK1 0
247 Cu1 7.467 13.152 5.685 Cu 1 UNK1 0
248 O1 6.785 1.29 4.941 O.3 1 UNK1 0
249 O1 6.785 4.941 1.29 O.3 1 UNK1 0
250 Cu1 5.685 5.685 26.303 Cu 1 UNK1 0
251 O2 4.124 4.124 26.303 O.3 1 UNK1 0
252 Cu1 7.467 7.467 26.303 Cu 1 UNK1 0
253 O1 6.785 4.941 25.013 O.3 1 UNK1 0
254 O1 4.941 6.785 25.013 O.3 1 UNK1 0
255 Cu1 5.685 26.303 5.685 Cu 1 UNK1 0
256 O2 4.124 26.303 4.124 O.3 1 UNK1 0
257 Cu1 7.467 26.303 7.467 Cu 1 UNK1 0
258 O1 4.941 25.013 6.785 O.3 1 UNK1 0
259 O1 6.785 25.013 4.941 O.3 1 UNK1 0
260 Cu1 26.303 5.685 5.685 Cu 1 UNK1 0
261 O2 26.303 4.124 4.124 O.3 1 UNK1 0
262 Cu1 26.303 7.467 7.467 Cu 1 UNK1 0
263 O1 25.013 6.785 4.941 O.3 1 UNK1 0
264 O1 25.013 4.941 6.785 O.3 1 UNK1 0
265 C1 18.528 1.839 20.927 C.3 1 UNK1 0
266 C2 17.916 3.057 21.539 C.3 1 UNK1 0
267 C3 16.778 3.626 20.97 C.3 1 UNK1 0
268 H1 16.406 3.255 20.227 H 1 UNK1 0
269 O1 18.092 6.366 25.013 O.3 1 UNK1 0
270 C1 18.528 5.377 24.464 C.3 1 UNK1 0
271 C2 17.916 4.764 23.246 C.3 1 UNK1 0
272 C3 18.485 3.626 22.677 C.3 1 UNK1 0
273 H1 19.228 3.255 23.049 H 1 UNK1 0
274 O1 14.442 6.366 21.363 O.3 1 UNK1 0
275 C1 14.991 5.377 20.927 C.3 1 UNK1 0
276 C2 16.209 4.764 21.539 C.3 1 UNK1 0
277 O1 14.442 4.941 19.937 O.3 1 UNK1 0
278 C3 16.778 5.333 22.677 C.3 1 UNK1 0
279 H1 16.406 6.076 23.049 H 1 UNK1 0
280 O1 18.092 1.29 19.937 O.3 1 UNK1 0
281 Cu1 13.152 5.685 18.836 Cu 1 UNK1 0
282 Cu1 13.152 7.467 20.619 Cu 1 UNK1 0
283 C1 18.528 24.464 5.377 C.3 1 UNK1 0
284 C2 17.916 23.246 4.764 C.3 1 UNK1 0
285 C3 16.778 22.677 5.333 C.3 1 UNK1 0
286 H1 16.406 23.049 6.076 H 1 UNK1 0
287 O1 18.092 19.937 1.29 O.3 1 UNK1 0
288 C1 18.528 20.927 1.839 C.3 1 UNK1 0
289 C2 17.916 21.539 3.057 C.3 1 UNK1 0
290 C3 18.485 22.677 3.626 C.3 1 UNK1 0
291 H1 19.228 23.049 3.255 H 1 UNK1 0
292 O1 14.442 19.937 4.941 O.3 1 UNK1 0
293 C1 14.991 20.927 5.377 C.3 1 UNK1 0
294 C2 16.209 21.539 4.764 C.3 1 UNK1 0
295 O1 14.442 21.363 6.366 O.3 1 UNK1 0
296 C3 16.778 20.97 3.626 C.3 1 UNK1 0
297 H1 16.406 20.227 3.255 H 1 UNK1 0
298 O1 18.092 25.013 6.366 O.3 1 UNK1 0
299 Cu1 13.152 20.619 7.467 Cu 1 UNK1 0
300 Cu1 13.152 18.836 5.685 Cu 1 UNK1 0
301 C1 7.775 24.464 20.927 C.3 1 UNK1 0
302 C2 8.388 23.246 21.539 C.3 1 UNK1 0
303 C3 9.526 22.677 20.97 C.3 1 UNK1 0
304 H1 9.897 23.049 20.227 H 1 UNK1 0
305 O1 8.211 19.937 25.013 O.3 1 UNK1 0
306 C1 7.775 20.927 24.464 C.3 1 UNK1 0
307 C2 8.388 21.539 23.246 C.3 1 UNK1 0
308 C3 7.818 22.677 22.677 C.3 1 UNK1 0
309 H1 7.075 23.049 23.049 H 1 UNK1 0
310 O1 11.862 19.937 21.363 O.3 1 UNK1 0
311 C1 11.313 20.927 20.927 C.3 1 UNK1 0
312 C2 10.095 21.539 21.539 C.3 1 UNK1 0
313 O1 11.862 21.363 19.937 O.3 1 UNK1 0
314 C3 9.526 20.97 22.677 C.3 1 UNK1 0
315 H1 9.897 20.227 23.049 H 1 UNK1 0
316 O1 8.211 25.013 19.937 O.3 1 UNK1 0
317 Cu1 13.152 20.619 18.836 Cu 1 UNK1 0
318 Cu1 13.152 18.836 20.619 Cu 1 UNK1 0
319 C1 7.775 1.839 5.377 C.3 1 UNK1 0
320 C2 8.388 3.057 4.764 C.3 1 UNK1 0
321 C3 9.526 3.626 5.333 C.3 1 UNK1 0
322 H1 9.897 3.255 6.076 H 1 UNK1 0
323 O1 8.211 6.366 1.29 O.3 1 UNK1 0
324 C1 7.775 5.377 1.839 C.3 1 UNK1 0
325 C2 8.388 4.764 3.057 C.3 1 UNK1 0
326 C3 7.818 3.626 3.626 C.3 1 UNK1 0
327 H1 7.075 3.255 3.255 H 1 UNK1 0
328 O1 11.862 6.366 4.941 O.3 1 UNK1 0
329 C1 11.313 5.377 5.377 C.3 1 UNK1 0
330 C2 10.095 4.764 4.764 C.3 1 UNK1 0
331 O1 11.862 4.941 6.366 O.3 1 UNK1 0
332 C3 9.526 5.333 3.626 C.3 1 UNK1 0
333 H1 9.897 6.076 3.255 H 1 UNK1 0
334 O1 8.211 1.29 6.366 O.3 1 UNK1 0
335 Cu1 13.152 5.685 7.467 Cu 1 UNK1 0
336 Cu1 13.152 7.467 5.685 Cu 1 UNK1 0
337 C1 18.528 5.377 1.839 C.3 1 UNK1 0
338 C2 17.916 4.764 3.057 C.3 1 UNK1 0
339 C3 16.778 5.333 3.626 C.3 1 UNK1 0
340 H1 16.406 6.076 3.255 H 1 UNK1 0
341 O1 18.092 1.29 6.366 O.3 1 UNK1 0
342 C1 18.528 1.839 5.377 C.3 1 UNK1 0
343 C2 17.916 3.057 4.764 C.3 1 UNK1 0
344 C3 18.485 3.626 3.626 C.3 1 UNK1 0
345 H1 19.228 3.255 3.255 H 1 UNK1 0
346 O1 14.442 4.941 6.366 O.3 1 UNK1 0
347 C1 14.991 5.377 5.377 C.3 1 UNK1 0
348 C2 16.209 4.764 4.764 C.3 1 UNK1 0
349 O1 14.442 6.366 4.941 O.3 1 UNK1 0
350 C3 16.778 3.626 5.333 C.3 1 UNK1 0
351 H1 16.406 3.255 6.076 H 1 UNK1 0
352 O1 18.092 6.366 1.29 O.3 1 UNK1 0
353 C1 20.927 1.839 7.775 C.3 1 UNK1 0
354 C2 21.539 3.057 8.388 C.3 1 UNK1 0
355 C3 20.97 3.626 9.526 C.3 1 UNK1 0
356 H1 20.227 3.255 9.897 H 1 UNK1 0
357 O1 25.013 6.366 8.211 O.3 1 UNK1 0
358 C1 24.464 5.377 7.775 C.3 1 UNK1 0
359 C2 23.246 4.764 8.388 C.3 1 UNK1 0
360 C3 22.677 3.626 7.818 C.3 1 UNK1 0
361 H1 23.049 3.255 7.075 H 1 UNK1 0
362 O1 21.363 6.366 11.862 O.3 1 UNK1 0
363 C1 20.927 5.377 11.313 C.3 1 UNK1 0
364 C2 21.539 4.764 10.095 C.3 1 UNK1 0
365 O1 19.937 4.941 11.862 O.3 1 UNK1 0
366 C3 22.677 5.333 9.526 C.3 1 UNK1 0
367 H1 23.049 6.076 9.897 H 1 UNK1 0
368 O1 19.937 1.29 8.211 O.3 1 UNK1 0
369 C1 7.775 20.927 1.839 C.3 1 UNK1 0
370 C2 8.388 21.539 3.057 C.3 1 UNK1 0
371 C3 9.526 20.97 3.626 C.3 1 UNK1 0
372 H1 9.897 20.227 3.255 H 1 UNK1 0
373 O1 8.211 25.013 6.366 O.3 1 UNK1 0
374 C1 7.775 24.464 5.377 C.3 1 UNK1 0
375 C2 8.388 23.246 4.764 C.3 1 UNK1 0
376 C3 7.818 22.677 3.626 C.3 1 UNK1 0
377 H1 7.075 23.049 3.255 H 1 UNK1 0
378 O1 11.862 21.363 6.366 O.3 1 UNK1 0
379 C1 11.313 20.927 5.377 C.3 1 UNK1 0
380 C2 10.095 21.539 4.764 C.3 1 UNK1 0
381 O1 11.862 19.937 4.941 O.3 1 UNK1 0
382 C3 9.526 22.677 5.333 C.3 1 UNK1 0
383 H1 9.897 23.049 6.076 H 1 UNK1 0
384 O1 8.211 19.937 1.29 O.3 1 UNK1 0
385 C1 5.377 24.464 7.775 C.3 1 UNK1 0
386 C2 4.764 23.246 8.388 C.3 1 UNK1 0
387 C3 5.333 22.677 9.526 C.3 1 UNK1 0
388 H1 6.076 23.049 9.897 H 1 UNK1 0
389 O1 1.29 19.937 8.211 O.3 1 UNK1 0
390 C1 1.839 20.927 7.775 C.3 1 UNK1 0
391 C2 3.057 21.539 8.388 C.3 1 UNK1 0
392 C3 3.626 22.677 7.818 C.3 1 UNK1 0
393 H1 3.255 23.049 7.075 H 1 UNK1 0
394 O1 4.941 19.937 11.862 O.3 1 UNK1 0
395 C1 5.377 20.927 11.313 C.3 1 UNK1 0
396 C2 4.764 21.539 10.095 C.3 1 UNK1 0
397 O1 6.366 21.363 11.862 O.3 1 UNK1 0
398 C3 3.626 20.97 9.526 C.3 1 UNK1 0
399 H1 3.255 20.227 9.897 H 1 UNK1 0
400 O1 6.366 25.013 8.211 O.3 1 UNK1 0
401 C1 18.528 20.927 24.464 C.3 1 UNK1 0
402 C2 17.916 21.539 23.246 C.3 1 UNK1 0
403 C3 16.778 20.97 22.677 C.3 1 UNK1 0
404 H1 16.406 20.227 23.049 H 1 UNK1 0
405 O1 18.092 25.013 19.937 O.3 1 UNK1 0
406 C1 18.528 24.464 20.927 C.3 1 UNK1 0
407 C2 17.916 23.246 21.539 C.3 1 UNK1 0
408 C3 18.485 22.677 22.677 C.3 1 UNK1 0
409 H1 19.228 23.049 23.049 H 1 UNK1 0
410 O1 14.442 21.363 19.937 O.3 1 UNK1 0
411 C1 14.991 20.927 20.927 C.3 1 UNK1 0
412 C2 16.209 21.539 21.539 C.3 1 UNK1 0
413 O1 14.442 19.937 21.363 O.3 1 UNK1 0
414 C3 16.778 22.677 20.97 C.3 1 UNK1 0
415 H1 16.406 23.049 20.227 H 1 UNK1 0
416 O1 18.092 19.937 25.013 O.3 1 UNK1 0
417 C1 20.927 24.464 18.528 C.3 1 UNK1 0
418 C2 21.539 23.246 17.916 C.3 1 UNK1 0
419 C3 20.97 22.677 16.778 C.3 1 UNK1 0
420 H1 20.227 23.049 16.406 H 1 UNK1 0
421 O1 25.013 19.937 18.092 O.3 1 UNK1 0
422 C1 24.464 20.927 18.528 C.3 1 UNK1 0
423 C2 23.246 21.539 17.916 C.3 1 UNK1 0
424 C3 22.677 22.677 18.485 C.3 1 UNK1 0
425 H1 23.049 23.049 19.228 H 1 UNK1 0
426 O1 21.363 19.937 14.442 O.3 1 UNK1 0
427 C1 20.927 20.927 14.991 C.3 1 UNK1 0
428 C2 21.539 21.539 16.209 C.3 1 UNK1 0
429 O1 19.937 21.363 14.442 O.3 1 UNK1 0
430 C3 22.677 20.97 16.778 C.3 1 UNK1 0
431 H1 23.049 20.227 16.406 H 1 UNK1 0
432 O1 19.937 25.013 18.092 O.3 1 UNK1 0
433 C1 7.775 5.377 24.464 C.3 1 UNK1 0
434 C2 8.388 4.764 23.246 C.3 1 UNK1 0
435 C3 9.526 5.333 22.677 C.3 1 UNK1 0
436 H1 9.897 6.076 23.049 H 1 UNK1 0
437 O1 8.211 1.29 19.937 O.3 1 UNK1 0
438 C1 7.775 1.839 20.927 C.3 1 UNK1 0
439 C2 8.388 3.057 21.539 C.3 1 UNK1 0
440 C3 7.818 3.626 22.677 C.3 1 UNK1 0
441 H1 7.075 3.255 23.049 H 1 UNK1 0
442 O1 11.862 4.941 19.937 O.3 1 UNK1 0
443 C1 11.313 5.377 20.927 C.3 1 UNK1 0
444 C2 10.095 4.764 21.539 C.3 1 UNK1 0
445 O1 11.862 6.366 21.363 O.3 1 UNK1 0
446 C3 9.526 3.626 20.97 C.3 1 UNK1 0
447 H1 9.897 3.255 20.227 H 1 UNK1 0
448 O1 8.211 6.366 25.013 O.3 1 UNK1 0
449 C1 5.377 1.839 18.528 C.3 1 UNK1 0
450 C2 4.764 3.057 17.916 C.3 1 UNK1 0
451 C3 5.333 3.626 16.778 C.3 1 UNK1 0
452 H1 6.076 3.255 16.406 H 1 UNK1 0
453 O1 1.29 6.366 18.092 O.3 1 UNK1 0
454 C1 1.839 5.377 18.528 C.3 1 UNK1 0
455 C2 3.057 4.764 17.916 C.3 1 UNK1 0
456 C3 3.626 3.626 18.485 C.3 1 UNK1 0
457 H1 3.255 3.255 19.228 H 1 UNK1 0
458 O1 4.941 6.366 14.442 O.3 1 UNK1 0
459 C1 5.377 5.377 14.991 C.3 1 UNK1 0
460 C2 4.764 4.764 16.209 C.3 1 UNK1 0
461 O1 6.366 4.941 14.442 O.3 1 UNK1 0
462 C3 3.626 5.333 16.778 C.3 1 UNK1 0
463 H1 3.255 6.076 16.406 H 1 UNK1 0
464 O1 6.366 1.29 18.092 O.3 1 UNK1 0
465 C1 1.839 18.528 5.377 C.3 1 UNK1 0
466 C2 3.057 17.916 4.764 C.3 1 UNK1 0
467 C3 3.626 16.778 5.333 C.3 1 UNK1 0
468 H1 3.255 16.406 6.076 H 1 UNK1 0
469 O1 6.366 18.092 1.29 O.3 1 UNK1 0
470 C1 5.377 18.528 1.839 C.3 1 UNK1 0
471 C2 4.764 17.916 3.057 C.3 1 UNK1 0
472 C3 3.626 18.485 3.626 C.3 1 UNK1 0
473 H1 3.255 19.228 3.255 H 1 UNK1 0
474 O1 6.366 14.442 4.941 O.3 1 UNK1 0
475 C1 5.377 14.991 5.377 C.3 1 UNK1 0
476 C2 4.764 16.209 4.764 C.3 1 UNK1 0
477 O1 4.941 14.442 6.366 O.3 1 UNK1 0
478 C3 5.333 16.778 3.626 C.3 1 UNK1 0
479 H1 6.076 16.406 3.255 H 1 UNK1 0
480 O1 1.29 18.092 6.366 O.3 1 UNK1 0
481 C1 24.464 18.528 20.927 C.3 1 UNK1 0
482 C2 23.246 17.916 21.539 C.3 1 UNK1 0
483 C3 22.677 16.778 20.97 C.3 1 UNK1 0
484 H1 23.049 16.406 20.227 H 1 UNK1 0
485 O1 19.937 18.092 25.013 O.3 1 UNK1 0
486 C1 20.927 18.528 24.464 C.3 1 UNK1 0
487 C2 21.539 17.916 23.246 C.3 1 UNK1 0
488 C3 22.677 18.485 22.677 C.3 1 UNK1 0
489 H1 23.049 19.228 23.049 H 1 UNK1 0
490 O1 19.937 14.442 21.363 O.3 1 UNK1 0
491 C1 20.927 14.991 20.927 C.3 1 UNK1 0
492 C2 21.539 16.209 21.539 C.3 1 UNK1 0
493 O1 21.363 14.442 19.937 O.3 1 UNK1 0
494 C3 20.97 16.778 22.677 C.3 1 UNK1 0
495 H1 20.227 16.406 23.049 H 1 UNK1 0
496 O1 25.013 18.092 19.937 O.3 1 UNK1 0
497 C1 24.464 7.775 5.377 C.3 1 UNK1 0
498 C2 23.246 8.388 4.764 C.3 1 UNK1 0
499 C3 22.677 9.526 5.333 C.3 1 UNK1 0
500 H1 23.049 9.897 6.076 H 1 UNK1 0
501 O1 19.937 8.211 1.29 O.3 1 UNK1 0
502 C1 20.927 7.775 1.839 C.3 1 UNK1 0
503 C2 21.539 8.388 3.057 C.3 1 UNK1 0
504 C3 22.677 7.818 3.626 C.3 1 UNK1 0
505 H1 23.049 7.075 3.255 H 1 UNK1 0
506 O1 19.937 11.862 4.941 O.3 1 UNK1 0
507 C1 20.927 11.313 5.377 C.3 1 UNK1 0
508 C2 21.539 10.095 4.764 C.3 1 UNK1 0
509 O1 21.363 11.862 6.366 O.3 1 UNK1 0
510 C3 20.97 9.526 3.626 C.3 1 UNK1 0
511 H1 20.227 9.897 3.255 H 1 UNK1 0
512 O1 25.013 8.211 6.366 O.3 1 UNK1 0
513 C1 1.839 7.775 20.927 C.3 1 UNK1 0
514 C2 3.057 8.388 21.539 C.3 1 UNK1 0
515 C3 3.626 9.526 20.97 C.3 1 UNK1 0
516 H1 3.255 9.897 20.227 H 1 UNK1 0
517 O1 6.366 8.211 25.013 O.3 1 UNK1 0
518 C1 5.377 7.775 24.464 C.3 1 UNK1 0
519 C2 4.764 8.388 23.246 C.3 1 UNK1 0
520 C3 3.626 7.818 22.677 C.3 1 UNK1 0
521 H1 3.255 7.075 23.049 H 1 UNK1 0
522 O1 6.366 11.862 21.363 O.3 1 UNK1 0
523 C1 5.377 11.313 20.927 C.3 1 UNK1 0
524 C2 4.764 10.095 21.539 C.3 1 UNK1 0
525 O1 4.941 11.862 19.937 O.3 1 UNK1 0
526 C3 5.333 9.526 22.677 C.3 1 UNK1 0
527 H1 6.076 9.897 23.049 H 1 UNK1 0
528 O1 1.29 8.211 19.937 O.3 1 UNK1 0
529 O2 4.124 9.027 13.152 O.3 1 UNK1 0
530 O2 0 9.027 9.027 O.3 1 UNK1 0
531 O2 4.124 13.152 9.027 O.3 1 UNK1 0
532 O1 6.785 11.862 8.211 O.3 1 UNK1 0
533 O1 6.785 8.211 14.442 O.3 1 UNK1 0
534 O1 6.785 14.442 8.211 O.3 1 UNK1 0
535 O1 6.785 8.211 11.862 O.3 1 UNK1 0
536 O2 26.303 9.027 9.027 O.3 1 UNK1 0
537 O2 0 17.276 9.027 O.3 1 UNK1 0
538 O2 22.179 17.276 13.152 O.3 1 UNK1 0
539 O2 26.303 17.276 9.027 O.3 1 UNK1 0
540 O2 22.179 13.152 9.027 O.3 1 UNK1 0
541 O1 19.518 14.442 8.211 O.3 1 UNK1 0
542 O1 19.518 18.092 14.442 O.3 1 UNK1 0
543 O1 19.518 11.862 8.211 O.3 1 UNK1 0
544 O1 19.518 18.092 11.862 O.3 1 UNK1 0
545 O2 0 9.027 17.276 O.3 1 UNK1 0
546 O2 22.179 9.027 13.152 O.3 1 UNK1 0
547 O2 26.303 9.027 17.276 O.3 1 UNK1 0
548 O2 22.179 13.152 17.276 O.3 1 UNK1 0
549 O1 19.518 11.862 18.092 O.3 1 UNK1 0
550 O1 19.518 8.211 11.862 O.3 1 UNK1 0
551 O1 19.518 14.442 18.092 O.3 1 UNK1 0
552 O1 19.518 8.211 14.442 O.3 1 UNK1 0
553 O2 4.124 17.276 13.152 O.3 1 UNK1 0
554 O2 0 17.276 17.276 O.3 1 UNK1 0
555 O2 4.124 13.152 17.276 O.3 1 UNK1 0
556 O1 6.785 14.442 18.092 O.3 1 UNK1 0
557 O1 6.785 18.092 11.862 O.3 1 UNK1 0
558 O1 6.785 11.862 18.092 O.3 1 UNK1 0
559 O1 6.785 18.092 14.442 O.3 1 UNK1 0
560 O2 26.303 17.276 17.276 O.3 1 UNK1 0
561 C1 18.528 14.991 7.775 C.3 1 UNK1 0
562 C2 17.916 16.209 8.388 C.3 1 UNK1 0
563 C3 16.778 16.778 7.818 C.3 1 UNK1 0
564 H1 16.406 16.406 7.075 H 1 UNK1 0
565 O1 18.092 19.518 11.862 O.3 1 UNK1 0
566 C1 18.528 18.528 11.313 C.3 1 UNK1 0
567 C2 17.916 17.916 10.095 C.3 1 UNK1 0
568 C3 18.485 16.778 9.526 C.3 1 UNK1 0
569 H1 19.228 16.406 9.897 H 1 UNK1 0
570 O1 14.442 19.518 8.211 O.3 1 UNK1 0
571 C1 14.991 18.528 7.775 C.3 1 UNK1 0
572 C2 16.209 17.916 8.388 C.3 1 UNK1 0
573 O1 14.442 18.092 6.785 O.3 1 UNK1 0
574 C3 16.778 18.485 9.526 C.3 1 UNK1 0
575 H1 16.406 19.228 9.897 H 1 UNK1 0
576 O1 18.092 14.442 6.785 O.3 1 UNK1 0
577 C1 18.528 11.313 18.528 C.3 1 UNK1 0
578 C2 17.916 10.095 17.916 C.3 1 UNK1 0
579 C3 16.778 9.526 18.485 C.3 1 UNK1 0
580 H1 16.406 9.897 19.228 H 1 UNK1 0
581 O1 18.092 6.785 14.442 O.3 1 UNK1 0
582 C1 18.528 7.775 14.991 C.3 1 UNK1 0
583 C2 17.916 8.388 16.209 C.3 1 UNK1 0
584 C3 18.485 9.526 16.778 C.3 1 UNK1 0
585 H1 19.228 9.897 16.406 H 1 UNK1 0
586 O1 14.442 6.785 18.092 O.3 1 UNK1 0
587 C1 14.991 7.775 18.528 C.3 1 UNK1 0
588 C2 16.209 8.388 17.916 C.3 1 UNK1 0
589 O1 14.442 8.211 19.518 O.3 1 UNK1 0
590 C3 16.778 7.818 16.778 C.3 1 UNK1 0
591 H1 16.406 7.075 16.406 H 1 UNK1 0
592 O1 18.092 11.862 19.518 O.3 1 UNK1 0
593 C1 7.775 11.313 7.775 C.3 1 UNK1 0
594 C2 8.388 10.095 8.388 C.3 1 UNK1 0
595 C3 9.526 9.526 7.818 C.3 1 UNK1 0
596 H1 9.897 9.897 7.075 H 1 UNK1 0
597 O1 8.211 6.785 11.862 O.3 1 UNK1 0
598 C1 7.775 7.775 11.313 C.3 1 UNK1 0
599 C2 8.388 8.388 10.095 C.3 1 UNK1 0
600 C3 7.818 9.526 9.526 C.3 1 UNK1 0
601 H1 7.075 9.897 9.897 H 1 UNK1 0
602 O1 11.862 6.785 8.211 O.3 1 UNK1 0
603 C1 11.313 7.775 7.775 C.3 1 UNK1 0
604 C2 10.095 8.388 8.388 C.3 1 UNK1 0
605 O1 11.862 8.211 6.785 O.3 1 UNK1 0
606 C3 9.526 7.818 9.526 C.3 1 UNK1 0
607 H1 9.897 7.075 9.897 H 1 UNK1 0
608 O1 8.211 11.862 6.785 O.3 1 UNK1 0
609 C1 7.775 14.991 18.528 C.3 1 UNK1 0
610 C2 8.388 16.209 17.916 C.3 1 UNK1 0
611 C3 9.526 16.778 18.485 C.3 1 UNK1 0
612 H1 9.897 16.406 19.228 H 1 UNK1 0
613 O1 8.211 19.518 14.442 O.3 1 UNK1 0
614 C1 7.775 18.528 14.991 C.3 1 UNK1 0
615 C2 8.388 17.916 16.209 C.3 1 UNK1 0
616 C3 7.818 16.778 16.778 C.3 1 UNK1 0
617 H1 7.075 16.406 16.406 H 1 UNK1 0
618 O1 11.862 19.518 18.092 O.3 1 UNK1 0
619 C1 11.313 18.528 18.528 C.3 1 UNK1 0
620 C2 10.095 17.916 17.916 C.3 1 UNK1 0
621 O1 11.862 18.092 19.518 O.3 1 UNK1 0
622 C3 9.526 18.485 16.778 C.3 1 UNK1 0
623 H1 9.897 19.228 16.406 H 1 UNK1 0
624 O1 8.211 14.442 19.518 O.3 1 UNK1 0
625 C1 18.528 18.528 14.991 C.3 1 UNK1 0
626 C2 17.916 17.916 16.209 C.3 1 UNK1 0
627 C3 16.778 18.485 16.778 C.3 1 UNK1 0
628 H1 16.406 19.228 16.406 H 1 UNK1 0
629 O1 18.092 14.442 19.518 O.3 1 UNK1 0
630 C1 18.528 14.991 18.528 C.3 1 UNK1 0
631 C2 17.916 16.209 17.916 C.3 1 UNK1 0
632 C3 18.485 16.778 16.778 C.3 1 UNK1 0
633 H1 19.228 16.406 16.406 H 1 UNK1 0
634 O1 14.442 18.092 19.518 O.3 1 UNK1 0
635 C1 14.991 18.528 18.528 C.3 1 UNK1 0
636 C2 16.209 17.916 17.916 C.3 1 UNK1 0
637 O1 14.442 19.518 18.092 O.3 1 UNK1 0
638 C3 16.778 16.778 18.485 C.3 1 UNK1 0
639 H1 16.406 16.406 19.228 H 1 UNK1 0
640 O1 18.092 19.518 14.442 O.3 1 UNK1 0
641 C1 7.775 7.775 14.991 C.3 1 UNK1 0
642 C2 8.388 8.388 16.209 C.3 1 UNK1 0
643 C3 9.526 7.818 16.778 C.3 1 UNK1 0
644 H1 9.897 7.075 16.406 H 1 UNK1 0
645 O1 8.211 11.862 19.518 O.3 1 UNK1 0
646 C1 7.775 11.313 18.528 C.3 1 UNK1 0
647 C2 8.388 10.095 17.916 C.3 1 UNK1 0
648 C3 7.818 9.526 16.778 C.3 1 UNK1 0
649 H1 7.075 9.897 16.406 H 1 UNK1 0
650 O1 11.862 8.211 19.518 O.3 1 UNK1 0
651 C1 11.313 7.775 18.528 C.3 1 UNK1 0
652 C2 10.095 8.388 17.916 C.3 1 UNK1 0
653 O1 11.862 6.785 18.092 O.3 1 UNK1 0
654 C3 9.526 9.526 18.485 C.3 1 UNK1 0
655 H1 9.897 9.897 19.228 H 1 UNK1 0
656 O1 8.211 6.785 14.442 O.3 1 UNK1 0
657 C1 18.528 7.775 11.313 C.3 1 UNK1 0
658 C2 17.916 8.388 10.095 C.3 1 UNK1 0
659 C3 16.778 7.818 9.526 C.3 1 UNK1 0
660 H1 16.406 7.075 9.897 H 1 UNK1 0
661 O1 18.092 11.862 6.785 O.3 1 UNK1 0
662 C1 18.528 11.313 7.775 C.3 1 UNK1 0
663 C2 17.916 10.095 8.388 C.3 1 UNK1 0
664 C3 18.485 9.526 9.526 C.3 1 UNK1 0
665 H1 19.228 9.897 9.897 H 1 UNK1 0
666 O1 14.442 8.211 6.785 O.3 1 UNK1 0
667 C1 14.991 7.775 7.775 C.3 1 UNK1 0
668 C2 16.209 8.388 8.388 C.3 1 UNK1 0
669 O1 14.442 6.785 8.211 O.3 1 UNK1 0
670 C3 16.778 9.526 7.818 C.3 1 UNK1 0
671 H1 16.406 9.897 7.075 H 1 UNK1 0
672 O1 18.092 6.785 11.862 O.3 1 UNK1 0
673 C1 7.775 18.528 11.313 C.3 1 UNK1 0
674 C2 8.388 17.916 10.095 C.3 1 UNK1 0
675 C3 9.526 18.485 9.526 C.3 1 UNK1 0
676 H1 9.897 19.228 9.897 H 1 UNK1 0
677 O1 8.211 14.442 6.785 O.3 1 UNK1 0
678 C1 7.775 14.991 7.775 C.3 1 UNK1 0
679 C2 8.388 16.209 8.388 C.3 1 UNK1 0
680 C3 7.818 16.778 9.526 C.3 1 UNK1 0
681 H1 7.075 16.406 9.897 H 1 UNK1 0
682 O1 11.862 18.092 6.785 O.3 1 UNK1 0
683 C1 11.313 18.528 7.775 C.3 1 UNK1 0
684 C2 10.095 17.916 8.388 C.3 1 UNK1 0
685 O1 11.862 19.518 8.211 O.3 1 UNK1 0
686 C3 9.526 16.778 7.818 C.3 1 UNK1 0
687 H1 9.897 16.406 7.075 H 1 UNK1 0
688 O1 8.211 19.518 11.862 O.3 1 UNK1 0
689 O2 17.276 0 9.027 O.3 1 UNK1 0
690 O2 17.276 22.179 13.152 O.3 1 UNK1 0
691 O2 13.152 22.179 9.027 O.3 1 UNK1 0
692 O2 17.276 26.303 9.027 O.3 1 UNK1 0
693 O2 9.027 4.124 13.152 O.3 1 UNK1 0
694 O2 13.152 4.124 9.027 O.3 1 UNK1 0
695 O2 9.027 0 9.027 O.3 1 UNK1 0
696 O2 9.027 26.303 9.027 O.3 1 UNK1 0
697 O2 9.027 0 17.276 O.3 1 UNK1 0
698 O2 9.027 22.179 13.152 O.3 1 UNK1 0
699 O2 13.152 22.179 17.276 O.3 1 UNK1 0
700 O2 9.027 26.303 17.276 O.3 1 UNK1 0
701 O2 17.276 4.124 13.152 O.3 1 UNK1 0
702 O2 13.152 4.124 17.276 O.3 1 UNK1 0
703 O2 17.276 0 17.276 O.3 1 UNK1 0
704 O2 17.276 26.303 17.276 O.3 1 UNK1 0
705 O2 17.276 9.027 0 O.3 1 UNK1 0
706 O2 17.276 9.027 26.303 O.3 1 UNK1 0
707 O2 13.152 9.027 22.179 O.3 1 UNK1 0
708 O2 17.276 13.152 22.179 O.3 1 UNK1 0
709 O2 9.027 17.276 0 O.3 1 UNK1 0
710 O2 9.027 17.276 26.303 O.3 1 UNK1 0
711 O2 13.152 17.276 22.179 O.3 1 UNK1 0
712 O2 9.027 13.152 22.179 O.3 1 UNK1 0
713 O2 9.027 9.027 0 O.3 1 UNK1 0
714 O2 13.152 9.027 4.124 O.3 1 UNK1 0
715 O2 9.027 13.152 4.124 O.3 1 UNK1 0
716 O2 9.027 9.027 26.303 O.3 1 UNK1 0
717 O2 17.276 17.276 0 O.3 1 UNK1 0
718 O2 13.152 17.276 4.124 O.3 1 UNK1 0
719 O2 17.276 13.152 4.124 O.3 1 UNK1 0
720 O2 17.276 17.276 26.303 O.3 1 UNK1 0
721 O13 24.0665 23.6424 -8.14447 O.3 0 **** 0
722 O8 23.6486 15.8945 -1.79366 O.3 0 **** 0
723 O11 23.5226 15.9742 -4.46583 O.3 0 **** 0
724 Ni4 20.9104 26.4707 -6.67205 Ni 0 **** 0
725 Ni5 22.1688 17.0686 -4.78704 Ni 0 **** 0
726 O7 20.2719 16.9747 -1.80491 O.3 0 **** 0
727 O10 22.5084 18.0145 -3.26343 O.3 0 **** 0
728 O12 21.0276 15.9208 -4.01468 O.3 0 **** 0
729 O11 21.8081 20.4086 -2.59577 O.3 0 **** 0
730 O13 20.9046 22.4553 -4.49998 O.3 0 **** 0
731 Fe0 19.3851 16.7962 -3.51913 Fe 0 **** 0
732 Fe1 24.0867 17.7121 -2.18781 Fe 0 **** 0
733 Fe2 21.0896 18.6915 -2.13493 Fe 0 **** 0
734 Ni4 19.9667 19.9987 -4.67402 Ni 0 **** 0
735 O7 24.2086 19.0096 -5.19922 O.3 0 **** 0
736 O8 21.6468 19.8855 -5.29285 O.3 0 **** 0
737 O9 20.229 18.5028 -3.75966 O.3 0 **** 0
738 O10 20.6929 21.9179 -7.02909 O.3 0 **** 0
739 Ni5 24.1801 23.9841 -6.40866 Ni 0 **** 0
740 O6 23.5086 21.5116 -4.45486 O.3 0 **** 0
741 O11 20.1048 24.2243 -6.13648 O.3 0 **** 0
742 O12 22.4953 23.4747 -6.18214 O.3 0 **** 0
743 Fe1 22.1243 21.6744 -5.7659 Fe 0 **** 0
744 Fe2 19.3796 22.481 -5.70796 Fe 0 **** 0
745 O9 23.303 21.0057 -7.10935 O.3 0 **** 0
746 Fe0 21.483 24.2808 -4.80449 Fe 0 **** 0
747 O6 21.8075 25.5018 -7.8751 O.3 0 **** 0
748 O9 22.0328 26.027 -5.35571 O.3 0 **** 0
749 Fe3 21.2457 23.6958 -7.58328 Fe 0 **** 0
750 Fe3 23.0155 19.749 -3.90626 Fe 0 **** 0
751 O12 24.4155 19.5797 -2.5911 O.3 0 **** 0
752 O13 10.2335 -3.20596 8.74633 O.3 0 **** 0
753 O8 15.2018 2.64259 2.28386 O.3 0 **** 0
754 O11 13.0618 3.13691 3.80733 O.3 0 **** 0
755 Ni4 9.24326 -6.88787 6.40048 Ni 0 **** 0
756 Ni5 11.9065 1.88488 3.32888 Ni 0 **** 0
757 O7 13.0086 0.91001 0.112623 O.3 0 **** 0
758 O10 13.259 0.716585 2.9613 O.3 0 **** 0
759 O12 11.8224 2.56467 1.67169 O.3 0 **** 0
760 O11 13.2382 -1.85819 2.77163 O.3 0 **** 0
761 O13 11.0967 -3.57269 3.86443 O.3 0 **** 0
762 Fe0 11.1296 1.27457 0.419858 Fe 0 **** 0
763 Fe1 15.1021 1.09821 3.40419 Fe 0 **** 0
764 Fe2 13.2054 -0.478058 1.43971 Fe 0 **** 0
765 Ni4 10.4809 -1.39768 2.51087 Ni 0 **** 0
766 O7 12.7962 0.562378 5.67977 O.3 0 **** 0
767 O8 11.0692 -0.791789 4.09302 O.3 0 **** 0
768 O9 11.4115 -0.121419 1.70632 O.3 0 **** 0
769 O10 9.03518 -2.52659 5.04226 O.3 0 **** 0
770 Ni5 11.6347 -3.89203 7.90431 Ni 0 **** 0
771 O6 12.827 -2.13313 5.47988 O.3 0 **** 0
772 O11 9.24683 -5.04687 4.78803 O.3 0 **** 0
773 O12 10.7631 -3.81824 6.35997 O.3 0 **** 0
774 Fe1 10.9294 -2.28208 5.28056 Fe 0 **** 0
775 Fe2 9.19571 -3.64253 3.45591 Fe 0 **** 0
776 O9 10.6713 -1.08967 6.74648 O.3 0 **** 0
777 Fe0 11.1466 -5.115 5.03909 Fe 0 **** 0
778 O6 8.92968 -5.50061 7.48103 O.3 0 **** 0
779 O9 10.9913 -6.53171 6.31406 O.3 0 **** 0
780 Fe3 8.87909 -3.97118 6.33153 Fe 0 **** 0
781 Fe3 13.0132 -0.682744 4.24923 Fe 0 **** 0
782 O12 14.9227 -0.516596 4.46228 O.3 0 **** 0
783 O13 -0.0662729 21.736 10.4167 O.3 0 **** 0
784 O8 0.364787 31.7311 10.4408 O.3 0 **** 0
785 O11 1.28677 29.9395 8.67615 O.3 0 **** 0
786 Ni4 1.68826 20.5076 14.3779 Ni 0 **** 0
787 Ni5 2.34239 28.9022 9.64743 Ni 0 **** 0
788 O7 3.18664 30.909 12.435 O.3 0 **** 0
789 O10 1.31742 29.168 11.1341 O.3 0 **** 0
790 O12 3.44495 30.2808 9.9627 O.3 0 **** 0
791 O11 1.13685 27.774 13.3011 O.3 0 **** 0
792 O13 2.03026 24.9829 13.5373 O.3 0 **** 0
793 Fe0 4.57245 29.94 11.4868 Fe 0 **** 0
794 Fe1 -0.382072 30.089 11.0706 Fe 0 **** 0
795 Fe2 2.09585 29.3838 12.8936 Fe 0 **** 0
796 Ni4 3.56959 26.7456 12.3393 Ni 0 **** 0
797 O7 0.0976362 27.1548 9.68952 O.3 0 **** 0
798 O8 2.2479 26.4348 11.1666 O.3 0 **** 0
799 O9 3.43628 28.4801 11.9973 O.3 0 **** 0
800 O10 3.13627 23.7729 11.5298 O.3 0 **** 0
801 Ni5 -0.778246 22.5736 11.8067 Ni 0 **** 0
802 O6 -0.132116 25.7262 11.9721 O.3 0 **** 0
803 O11 2.82334 22.5801 13.749 O.3 0 **** 0
804 O12 0.830216 23.1139 12.327 O.3 0 **** 0
805 Fe1 1.49871 24.7621 11.7021 Fe 0 **** 0
806 Fe2 3.79499 24.196 13.3106 Fe 0 **** 0
807 O9 1.00155 24.4044 9.89397 O.3 0 **** 0
808 Fe0 1.13628 23.3844 14.1731 Fe 0 **** 0
809 O6 1.47343 20.4763 12.6051 O.3 0 **** 0
810 O9 0.365927 21.6874 14.6014 O.3 0 **** 0
811 Fe3 2.35224 22.0515 11.9683 Fe 0 **** 0
812 Fe3 0.603493 27.4283 11.5095 Fe 0 **** 0
813 O12 -1.03983 28.4032 11.7669 O.3 0 **** 0
814 O13 30.9556 0.407481 23.1715 O.3 0 **** 0
815 O8 26.2322 4.95111 15.5705 O.3 0 **** 0
816 O11 25.8296 2.56122 16.7072 O.3 0 **** 0
817 Ni4 35.2904 0.542482 22.0271 Ni 0 **** 0
818 Ni5 27.404 1.76477 16.5602 Ni 0 **** 0
819 O7 28.9917 3.48751 13.9099 O.3 0 **** 0
820 O10 28.2771 3.36238 16.6835 O.3 0 **** 0
821 O12 27.2769 1.78881 14.7715 O.3 0 **** 0
822 O11 30.7246 3.88535 17.3186 O.3 0 **** 0
823 O13 32.4977 2.01529 18.729 O.3 0 **** 0
824 Fe0 29.0018 1.54979 13.9478 Fe 0 **** 0
825 Fe1 27.3606 5.00891 17.1121 Fe 0 **** 0
826 Fe2 29.8428 3.76611 15.6197 Fe 0 **** 0
827 Ni4 31.0175 1.15631 16.7237 Ni 0 **** 0
828 O7 27.734 2.56261 19.2717 O.3 0 **** 0
829 O8 29.8601 1.38334 18.0754 O.3 0 **** 0
830 O9 29.849 1.9178 15.63 O.3 0 **** 0
831 O10 31.6847 -0.364317 19.3665 O.3 0 **** 0
832 Ni5 31.5075 2.02356 22.6954 Ni 0 **** 0
833 O6 30.284 3.16249 19.9373 O.3 0 **** 0
834 O11 34.0443 0.396768 19.9272 O.3 0 **** 0
835 O12 32.0898 1.38572 21.145 O.3 0 **** 0
836 Fe1 30.9346 1.38429 19.6555 Fe 0 **** 0
837 Fe2 33.136 0.248174 18.2237 Fe 0 **** 0
838 O9 29.4695 0.67811 20.6539 O.3 0 **** 0
839 Fe0 33.579 2.21356 20.3264 Fe 0 **** 0
840 O6 33.7701 -0.203037 22.5957 O.3 0 **** 0
841 O9 34.564 2.17277 21.9648 O.3 0 **** 0
842 Fe3 32.6926 -0.402389 21.0266 Fe 0 **** 0
843 Fe3 29.2555 3.22354 18.3274 Fe 0 **** 0
844 O12 28.5906 5.01165 18.6115 O.3 0 **** 0
845 O13 21.2797 21.5769 31.0734 O.3 0 **** 0
846 O8 13.8368 25.1816 25.3596 O.3 0 **** 0
847 O11 15.6982 23.3438 24.8272 O.3 0 **** 0
848 Ni4 23.4205 25.2486 32.5102 Ni 0 **** 0
849 Ni5 17.2227 24.1893 25.1352 Ni 0 **** 0
850 O7 16.3711 27.61 24.857 O.3 0 **** 0
851 O10 16.4461 25.2121 26.4312 O.3 0 **** 0
852 O12 16.8828 25.3382 23.8007 O.3 0 **** 0
853 O11 17.4962 26.5464 28.376 O.3 0 **** 0
854 O13 20.1949 26.1298 29.4032 O.3 0 **** 0
855 Fe0 17.9522 26.9309 23.967 Fe 0 **** 0
856 Fe1 14.6487 24.8813 27.0631 Fe 0 **** 0
857 Fe2 16.8615 27.0901 26.6496 Fe 0 **** 0
858 Ni4 19.7968 26.2242 26.7937 Ni 0 **** 0
859 O7 17.1544 22.8264 27.6347 O.3 0 **** 0
860 O8 19.1492 24.6285 27.2965 O.3 0 **** 0
861 O9 18.3626 26.4512 25.779 O.3 0 **** 0
862 O10 21.7796 24.3777 28.3336 O.3 0 **** 0
863 Ni5 20.1985 22.7966 31.7708 Ni 0 **** 0
864 O6 18.1959 24.2351 29.6937 O.3 0 **** 0
865 O11 22.5499 25.8013 30.2931 O.3 0 **** 0
866 O12 20.8247 24.0181 30.6459 O.3 0 **** 0
867 Fe1 19.9717 24.2661 28.9833 Fe 0 **** 0
868 Fe2 21.9251 26.3079 28.5319 Fe 0 **** 0
869 O9 19.8738 22.3935 28.6298 O.3 0 **** 0
870 Fe0 20.86 25.8254 31.1989 Fe 0 **** 0
871 O6 23.2654 23.6171 31.7997 O.3 0 **** 0
872 O9 21.6729 25.3511 32.863 O.3 0 **** 0
873 Fe3 22.6069 23.9041 30.0259 Fe 0 **** 0
874 Fe3 17.3437 24.6816 28.0427 Fe 0 **** 0
875 O12 15.5546 24.6563 28.762 O.3 0 **** 0
876 O13 25.0525 24.7208 17.1276 O.3 0 **** 0
877 O8 25.6949 30.6295 25.2006 O.3 0 **** 0
878 O11 24.2755 28.4001 24.7604 O.3 0 **** 0
879 Ni4 24.0092 27.4951 13.7706 Ni 0 **** 0
880 Ni5 23.322 28.7931 23.3215 Ni 0 **** 0
881 O7 23.2337 32.327 23.2874 O.3 0 **** 0
882 O10 24.6326 29.8977 22.6928 O.3 0 **** 0
883 O12 22.4464 30.0735 24.2217 O.3 0 **** 0
884 O11 25.0775 30.7607 20.2989 O.3 0 **** 0
885 O13 23.9633 29.5134 17.8648 O.3 0 **** 0
886 Fe0 21.6007 31.3177 23.0186 Fe 0 **** 0
887 Fe1 26.375 30.0161 23.5238 Fe 0 **** 0
888 Fe2 24.2285 31.5744 21.8144 Fe 0 **** 0
889 Ni4 22.4155 29.9349 19.9584 Ni 0 **** 0
890 O7 25.3402 27.3364 21.9446 O.3 0 **** 0
891 O8 23.4478 28.5462 20.4311 O.3 0 **** 0
892 O9 22.6576 30.6307 21.571 O.3 0 **** 0
893 O10 22.3731 27.472 18.0378 O.3 0 **** 0
894 Ni5 26.1161 26.1365 17.0359 Ni 0 **** 0
895 O6 25.8511 28.2565 19.4554 O.3 0 **** 0
896 O11 22.9866 28.4516 15.775 O.3 0 **** 0
897 O12 24.7102 27.2168 17.1106 O.3 0 **** 0
898 Fe1 24.1083 27.8318 18.7871 Fe 0 **** 0
899 Fe2 22.1174 29.2567 17.3064 Fe 0 **** 0
900 O9 24.2143 26.0997 19.5808 O.3 0 **** 0
901 Fe0 24.7979 28.8869 16.2301 Fe 0 **** 0
902 O6 23.868 26.0395 14.7963 O.3 0 **** 0
903 O9 25.4629 28.066 14.6367 O.3 0 **** 0
904 Fe3 23.0474 26.6459 16.4151 Fe 0 **** 0
905 Fe3 25.2215 29.0355 21.0839 Fe 0 **** 0
906 O12 26.9757 29.4484 21.7697 O.3 0 **** 0
907 O13 11.9285 31.6242 5.2664 O.3 0 **** 0
908 O8 15.5748 23.0911 1.51293 O.3 0 **** 0
909 O11 14.579 25.2577 0.314175 O.3 0 **** 0
910 Ni4 8.74516 30.3463 8.14093 Ni 0 **** 0
911 Ni5 12.9574 25.4066 1.00844 Ni 0 **** 0
912 O7 12.2188 22.1549 2.18229 O.3 0 **** 0
913 O10 13.5097 24.6773 2.58677 O.3 0 **** 0
914 O12 12.476 23.8445 0.274616 O.3 0 **** 0
915 O11 12.4482 24.8248 4.93753 O.3 0 **** 0
916 O13 10.4757 26.8914 5.71352 O.3 0 **** 0
917 Fe0 10.9086 23.1233 1.1304 Fe 0 **** 0
918 Fe1 15.3697 24.3143 2.96607 Fe 0 **** 0
919 Fe2 12.3998 23.4553 3.59743 Fe 0 **** 0
920 Ni4 10.2251 25.6282 3.42165 Ni 0 **** 0
921 O7 14.1927 27.3475 2.6781 O.3 0 **** 0
922 O8 11.5973 26.7555 3.16447 O.3 0 **** 0
923 O9 11.1339 24.3492 2.59083 O.3 0 **** 0
924 O10 9.6564 28.6526 3.99431 O.3 0 **** 0
925 Ni5 12.4798 30.3863 6.40962 Ni 0 **** 0
926 O6 13.1221 27.4842 5.15491 O.3 0 **** 0
927 O11 8.77394 28.6543 6.37868 O.3 0 **** 0
928 O12 11.146 29.3212 5.9239 O.3 0 **** 0
929 Fe1 11.4141 28.0807 4.53014 Fe 0 **** 0
930 Fe2 8.70671 27.29 5.00711 Fe 0 **** 0
931 O9 12.2632 29.3649 3.40192 O.3 0 **** 0
932 Fe0 10.4242 28.1314 7.20315 Fe 0 **** 0
933 O6 9.45822 31.2813 6.79631 O.3 0 **** 0
934 O9 10.2915 29.5288 8.50104 O.3 0 **** 0
935 Fe3 9.51753 30.0669 5.31862 Fe 0 **** 0
936 Fe3 13.3129 26.1135 3.83818 Fe 0 **** 0
937 O12 15.0462 25.5262 4.4452 O.3 0 **** 0
938 O13 27.4709 14.5375 20.4803 O.3 0 **** 0
939 O8 19.7475 11.5873 26.2295 O.3 0 **** 0
940 O11 19.7812 13.1455 24.0756 O.3 0 **** 0
941 Ni4 30.4099 16.2103 23.4249 Ni 0 **** 0
942 Ni5 20.9312 14.4268 24.4821 Ni 0 **** 0
943 O7 20.9633 14.3988 28.0157 O.3 0 **** 0
944 O10 21.8903 13.2884 25.5374 O.3 0 **** 0
945 O12 19.8499 15.0038 25.7926 O.3 0 **** 0
946 O11 24.317 13.427 26.4058 O.3 0 **** 0
947 O13 26.3803 15.1455 25.2896 O.3 0 **** 0
948 Fe0 20.8078 16.0815 27.0685 Fe 0 **** 0
949 Fe1 21.5348 11.3873 25.5842 Fe 0 **** 0
950 Fe2 22.6369 13.8372 27.2363 Fe 0 **** 0
951 Ni4 23.9663 16.1277 25.6977 Ni 0 **** 0
952 O7 22.8013 12.9165 22.952 O.3 0 **** 0
953 O8 23.7901 15.0699 24.2599 O.3 0 **** 0
954 O9 22.4639 15.4457 26.3396 O.3 0 **** 0
955 O10 25.87 16.7568 23.3226 O.3 0 **** 0
956 Ni5 27.7938 13.4531 21.8454 Ni 0 **** 0
957 O6 25.3348 13.0006 23.8853 O.3 0 **** 0
958 O11 28.1908 16.6598 24.3554 O.3 0 **** 0
959 O12 27.349 14.735 22.9889 O.3 0 **** 0
960 Fe1 25.5619 14.8738 23.5711 Fe 0 **** 0
961 Fe2 26.4736 17.0831 25.1436 Fe 0 **** 0
962 O9 24.8582 14.672 21.8091 O.3 0 **** 0
963 Fe0 28.184 14.7707 24.6846 Fe 0 **** 0
964 O6 29.4145 16.1799 21.9417 O.3 0 **** 0
965 O9 29.9115 14.5604 23.8929 O.3 0 **** 0
966 Fe3 27.6292 16.5465 22.5264 Fe 0 **** 0
967 Fe3 23.5986 13.1677 24.6662 Fe 0 **** 0
968 O12 23.3769 11.2795 24.9918 O.3 0 **** 0
969 O13 2.50757 17.2819 -0.123487 O.3 0 **** 0
970 O8 0.417931 24.4983 -6.78869 O.3 0 **** 0
971 O11 2.63818 24.0158 -5.37344 O.3 0 **** 0
972 Ni4 -0.854815 17.492 2.8242 Ni 0 **** 0
973 Ni5 2.06959 24.0141 -3.6968 Ni 0 **** 0
974 O7 -0.940977 25.867 -3.80993 O.3 0 **** 0
975 O10 0.432851 23.3807 -4.19913 O.3 0 **** 0
976 O12 1.61863 25.7451 -3.82392 O.3 0 **** 0
977 O11 -1.39043 22.1802 -2.81835 O.3 0 **** 0
978 O13 -0.913979 20.8832 -0.230124 O.3 0 **** 0
979 Fe0 0.376328 26.2444 -2.43931 Fe 0 **** 0
980 Fe1 0.0611988 22.7933 -6.00372 Fe 0 **** 0
981 Fe2 -1.20741 24.0042 -3.38149 Fe 0 **** 0
982 Ni4 0.0892221 23.2773 -0.697453 Ni 0 **** 0
983 O7 2.09314 21.1829 -3.99068 O.3 0 **** 0
984 O8 1.10903 22.1617 -1.66381 O.3 0 **** 0
985 O9 0.0445377 24.3893 -2.07705 O.3 0 **** 0
986 O10 1.43093 20.9386 0.878222 O.3 0 **** 0
987 Ni5 0.908435 17.2805 -0.889987 Ni 0 **** 0
988 O6 0.156866 19.9165 -2.59366 O.3 0 **** 0
989 O11 -0.519746 19.7764 2.02037 O.3 0 **** 0
990 O12 0.487749 18.7852 -0.0486695 O.3 0 **** 0
991 Fe1 0.839162 20.4376 -0.883693 Fe 0 **** 0
992 Fe2 -0.296835 21.6171 1.46224 Fe 0 **** 0
993 O9 2.59672 19.9189 -1.41582 O.3 0 **** 0
994 Fe0 -1.31809 19.0993 0.413921 Fe 0 **** 0
995 O6 0.842132 17.4029 2.27568 O.3 0 **** 0
996 O9 -1.48405 17.3467 1.15941 O.3 0 **** 0
997 Fe3 1.25404 19.1597 1.63754 Fe 0 **** 0
998 Fe3 0.343255 21.6455 -3.38542 Fe 0 **** 0
999 O12 -0.338367 21.1195 -5.1108 O.3 0 **** 0
1000 O13 7.17768 4.83551 31.5865 O.3 0 **** 0
1001 O8 10.2901 -0.974796 24.0266 O.3 0 **** 0
1002 O11 10.4352 -1.32212 26.6789 O.3 0 **** 0
1003 Ni4 9.00946 8.84302 30.7393 Ni 0 **** 0
1004 Ni5 11.2984 0.119517 27.2364 Ni 0 **** 0
1005 O7 13.016 1.2588 24.3616 O.3 0 **** 0
1006 O10 10.5922 1.12308 25.8859 O.3 0 **** 0
1007 O12 12.7607 -0.372087 26.3224 O.3 0 **** 0
1008 O11 10.3327 3.68194 25.6661 O.3 0 **** 0
1009 O13 10.4533 5.55558 27.9197 O.3 0 **** 0
1010 Fe0 13.9476 1.12148 26.0556 Fe 0 **** 0
1011 Fe1 9.21467 0.448705 24.71 Fe 0 **** 0
1012 Fe2 11.6267 2.46299 24.9482 Fe 0 **** 0
1013 Ni4 12.2487 3.62952 27.7155 Ni 0 **** 0
1014 O7 8.69564 1.0627 27.8937 O.3 0 **** 0
1015 O8 10.7473 2.79838 28.2382 O.3 0 **** 0
1016 O9 12.5358 2.32362 26.5515 O.3 0 **** 0
1017 O10 10.9211 4.71064 30.3277 O.3 0 **** 0
1018 Ni5 6.89817 5.4031 29.9305 Ni 0 **** 0
1019 O6 8.39111 3.73293 27.6153 O.3 0 **** 0
1020 O11 10.5801 7.18621 29.8619 O.3 0 **** 0
1021 O12 8.64468 5.60435 29.6876 O.3 0 **** 0
1022 Fe1 9.64962 4.17189 28.9874 Fe 0 **** 0
1023 Fe2 11.8916 5.93977 29.1724 Fe 0 **** 0
1024 O9 8.84368 2.89286 30.1519 O.3 0 **** 0
1025 Fe0 9.24373 6.95286 28.5069 Fe 0 **** 0
1026 O6 8.57306 7.41904 31.7253 O.3 0 **** 0
1027 O9 8.09705 8.24576 29.3252 O.3 0 **** 0
1028 Fe3 9.76002 6.03115 31.1533 Fe 0 **** 0
1029 Fe3 9.49221 2.40443 26.7949 Fe 0 **** 0
1030 O12 8.22228 1.95649 25.4166 O.3 0 **** 0
1031 H1031 18.922 20.6716 17.9368 H 0 **** 0
1032 O1032 18.0985 21.1563 18.1982 O.3 0 **** 0
1033 H1033 18.4196 21.9661 18.6693 H 0 **** 0
1034 H1034 11.34 25.4635 27.0859 H 0 **** 0
1035 O1035 11.6826 25.3345 28.006 O.3 0 **** 0
1036 H1036 11.1914 26.0013 28.549 H 0 **** 0
1037 H1037 19.1629 8.29409 6.04661 H 0 **** 0
1038 O1038 18.8725 7.44923 5.61962 O.3 0 **** 0
1039 H1039 17.8897 7.43709 5.73928 H 0 **** 0
1040 H1040 -1.13143 0.942913 -3.40194 H 0 **** 0
1041 O1041 -1.33692 0.912626 -2.43371 O.3 0 **** 0
1042 H1042 -0.465392 0.72946 -2.00071 H 0 **** 0
1043 H1043 18.8332 1.19693 1.54594 H 0 **** 0
1044 O1044 17.9778 1.4055 1.09287 O.3 0 **** 0
1045 H1045 18.0954 2.32933 0.756739 H 0 **** 0
1046 H1046 8.44693 5.66573 18.807 H 0 **** 0
1047 O1047 7.46158 5.74579 18.8619 O.3 0 **** 0
1048 H1048 7.183 5.98985 17.9435 H 0 **** 0
1049 H1049 -8.9087 8.2151 20.5627 H 0 **** 0
1050 O1050 -9.50312 7.93743 21.3045 O.3 0 **** 0
1051 H1051 -9.73238 6.99611 21.0996 H 0 **** 0
1052 H1052 4.97869 7.04165 7.04288 H 0 **** 0
1053 O1053 5.75523 7.43312 7.51683 O.3 0 **** 0
1054 H1054 5.55307 8.40119 7.56894 H 0 **** 0
1055 H1055 -1.21525 22.9076 19.2715 H 0 **** 0
1056 O1056 -2.01687 23.2222 19.7602 O.3 0 **** 0
1057 H1057 -2.32506 22.4295 20.2676 H 0 **** 0
1058 H1058 -5.93388 25.5058 8.72465 H 0 **** 0
1059 O1059 -5.43135 25.9551 9.45009 O.3 0 **** 0
1060 H1060 -6.11547 26.1586 10.1365 H 0 **** 0
1061 H1061 5.32932 18.4487 8.29527 H 0 **** 0
1062 O1062 5.7044 18.8252 7.45962 O.3 0 **** 0
1063 H1063 6.18508 18.0685 7.0385 H 0 **** 0
1064 H1064 19.6258 20.171 20.8252 H 0 **** 0
1065 O1065 20.5149 20.483 20.5203 O.3 0 **** 0
1066 H1066 20.411 21.4619 20.4118 H 0 **** 0
1067 H1067 6.18227 0.0596559 24.5507 H 0 **** 0
1068 O1068 6.74624 -0.547999 24.0095 O.3 0 **** 0
1069 H1069 7.15645 -1.15681 24.6736 H 0 **** 0
1070 H1070 19.8813 -4.35231 20.5652 H 0 **** 0
1071 O1071 20.3916 -3.51585 20.4217 O.3 0 **** 0
1072 H1072 20.4664 -3.11309 21.3233 H 0 **** 0
1073 H1073 24.4318 14.8445 29.0285 H 0 **** 0
1074 O1074 24.8481 15.6522 28.6349 O.3 0 **** 0
1075 H1075 25.0846 16.214 29.4152 H 0 **** 0
1076 H1076 10.7767 27.7169 -0.220872 H 0 **** 0
1077 O1077 11.7583 27.6655 -0.101117 O.3 0 **** 0
1078 H1078 12.13 28.1079 -0.905209 H 0 **** 0
1079 H1079 14.1948 8.99357 15.5704 H 0 **** 0
1080 O1080 13.2362 9.00205 15.8206 O.3 0 **** 0
1081 H1081 13.2068 9.49331 16.6799 H 0 **** 0
1082 H1082 17.2433 10.2746 12.5827 H 0 **** 0
1083 O1083 16.5611 9.88061 13.1819 O.3 0 **** 0
1084 H1084 16.7079 10.3376 14.0473 H 0 **** 0
1085 H1085 -5.23439 22.3895 19.9263 H 0 **** 0
1086 O1086 -5.29353 22.5993 18.9603 O.3 0 **** 0
1087 H1087 -4.57274 22.0619 18.5452 H 0 **** 0
1088 H1088 15.9351 6.4783 -5.06034 H 0 **** 0
1089 O1089 16.1109 6.96196 -4.21429 O.3 0 **** 0
1090 H1090 16.0057 7.91828 -4.44881 H 0 **** 0
@<TRIPOS>BOND
1 2 1 1
2 4 1 1
3 4 449 1
4 5 1 1
5 5 438 1
6 7 6 1
7 9 6 1
8 9 369 1
9 10 6 1
10 10 470 1
11 12 11 1
12 12 14 1
13 13 11 1
14 14 15 1
15 14 29 1
16 15 16 1
17 15 21 1
18 16 17 1
19 16 25 1
20 18 19 1
21 18 54 1
22 19 20 1
23 19 30 1
24 20 21 1
25 20 27 1
26 21 22 1
27 23 24 1
28 23 55 1
29 24 25 1
30 24 26 1
31 25 27 1
32 26 59 1
33 27 28 1
34 29 58 1
35 30 31 1
36 32 31 1
37 32 34 1
38 33 31 1
39 34 35 1
40 34 49 1
41 35 36 1
42 35 41 1
43 36 37 1
44 36 45 1
45 38 39 1
46 38 57 1
47 39 40 1
48 39 50 1
49 40 41 1
50 40 47 1
51 41 42 1
52 43 44 1
53 43 56 1
54 44 45 1
55 44 46 1
56 45 47 1
57 46 53 1
58 47 48 1
59 49 54 1
60 50 51 1
61 52 51 1
62 53 557 1
63 53 559 1
64 55 556 1
65 55 558 1
66 56 688 1
67 56 698 1
68 59 645 1
69 59 712 1
70 60 51 1
71 60 301 1
72 61 11 1
73 61 306 1
74 63 62 1
75 65 62 1
76 65 481 1
77 66 62 1
78 66 422 1
79 68 67 1
80 70 67 1
81 70 513 1
82 71 67 1
83 71 454 1
84 73 72 1
85 75 72 1
86 75 337 1
87 76 72 1
88 76 502 1
89 78 77 1
90 78 80 1
91 79 77 1
92 80 81 1
93 80 95 1
94 81 82 1
95 81 87 1
96 82 83 1
97 82 91 1
98 84 85 1
99 84 120 1
100 85 86 1
101 85 96 1
102 86 87 1
103 86 93 1
104 87 88 1
105 89 90 1
106 89 121 1
107 90 91 1
108 90 92 1
109 91 93 1
110 92 125 1
111 93 94 1
112 95 124 1
113 96 97 1
114 98 97 1
115 98 100 1
116 99 97 1
117 100 101 1
118 100 115 1
119 101 102 1
120 101 107 1
121 102 103 1
122 102 111 1
123 104 105 1
124 104 123 1
125 105 106 1
126 105 116 1
127 106 107 1
128 106 113 1
129 107 108 1
130 109 110 1
131 109 122 1
132 110 111 1
133 110 112 1
134 111 113 1
135 112 119 1
136 113 114 1
137 115 120 1
138 116 117 1
139 118 117 1
140 119 550 1
141 119 552 1
142 121 549 1
143 121 551 1
144 122 672 1
145 122 701 1
146 125 629 1
147 125 708 1
148 126 117 1
149 126 265 1
150 127 77 1
151 127 270 1
152 129 128 1
153 131 128 1
154 131 417 1
155 132 128 1
156 132 406 1
157 134 133 1
158 136 133 1
159 136 465 1
160 137 133 1
161 137 390 1
162 139 138 1
163 141 138 1
164 141 353 1
165 142 138 1
166 142 342 1
167 144 143 1
168 144 146 1
169 145 143 1
170 146 147 1
171 146 161 1
172 147 148 1
173 147 153 1
174 148 149 1
175 148 157 1
176 150 151 1
177 150 186 1
178 151 152 1
179 151 162 1
180 152 153 1
181 152 159 1
182 153 154 1
183 155 156 1
184 155 187 1
185 156 157 1
186 156 158 1
187 157 159 1
188 158 191 1
189 159 160 1
190 161 190 1
191 162 163 1
192 164 163 1
193 164 166 1
194 165 163 1
195 166 167 1
196 166 181 1
197 167 168 1
198 167 173 1
199 168 169 1
200 168 177 1
201 170 171 1
202 170 189 1
203 171 172 1
204 171 182 1
205 172 173 1
206 172 179 1
207 173 174 1
208 175 176 1
209 175 188 1
210 176 177 1
211 176 178 1
212 177 179 1
213 178 185 1
214 179 180 1
215 181 186 1
216 182 183 1
217 184 183 1
218 185 542 1
219 185 544 1
220 187 541 1
221 187 543 1
222 188 640 1
223 188 690 1
224 191 661 1
225 191 719 1
226 192 183 1
227 192 283 1
228 193 143 1
229 193 288 1
230 195 194 1
231 197 194 1
232 197 401 1
233 198 194 1
234 198 486 1
235 200 199 1
236 200 202 1
237 201 199 1
238 202 203 1
239 202 217 1
240 203 204 1
241 203 209 1
242 204 205 1
243 204 213 1
244 206 207 1
245 206 242 1
246 207 208 1
247 207 218 1
248 208 209 1
249 208 215 1
250 209 210 1
251 211 212 1
252 211 243 1
253 212 213 1
254 212 214 1
255 213 215 1
256 214 247 1
257 215 216 1
258 217 246 1
259 218 219 1
260 220 219 1
261 220 222 1
262 221 219 1
263 222 223 1
264 222 237 1
265 223 224 1
266 223 229 1
267 224 225 1
268 224 233 1
269 226 227 1
270 226 245 1
271 227 228 1
272 227 238 1
273 228 229 1
274 228 235 1
275 229 230 1
276 231 232 1
277 231 244 1
278 232 233 1
279 232 234 1
280 233 235 1
281 234 241 1
282 235 236 1
283 237 242 1
284 238 239 1
285 240 239 1
286 241 533 1
287 241 535 1
288 243 532 1
289 243 534 1
290 244 656 1
291 244 693 1
292 247 677 1
293 247 715 1
294 248 239 1
295 248 319 1
296 249 199 1
297 249 324 1
298 251 250 1
299 253 250 1
300 253 433 1
301 254 250 1
302 254 518 1
303 256 255 1
304 258 255 1
305 258 385 1
306 259 255 1
307 259 374 1
308 261 260 1
309 263 260 1
310 263 497 1
311 264 260 1
312 264 358 1
313 265 266 1
314 265 280 1
315 266 267 1
316 266 272 1
317 267 268 1
318 267 276 1
319 269 124 1
320 269 270 1
321 270 271 1
322 271 272 1
323 271 278 1
324 272 273 1
325 274 275 1
326 274 282 1
327 275 276 1
328 275 277 1
329 276 278 1
330 277 281 1
331 278 279 1
332 280 123 1
333 281 653 1
334 281 702 1
335 282 650 1
336 282 707 1
337 283 284 1
338 283 298 1
339 284 285 1
340 284 290 1
341 285 286 1
342 285 294 1
343 287 190 1
344 287 288 1
345 288 289 1
346 289 290 1
347 289 296 1
348 290 291 1
349 292 293 1
350 292 300 1
351 293 294 1
352 293 295 1
353 294 296 1
354 295 299 1
355 296 297 1
356 298 189 1
357 299 685 1
358 299 691 1
359 300 682 1
360 300 718 1
361 301 302 1
362 301 316 1
363 302 303 1
364 302 308 1
365 303 304 1
366 303 312 1
367 305 58 1
368 305 306 1
369 306 307 1
370 307 308 1
371 307 314 1
372 308 309 1
373 310 311 1
374 310 318 1
375 311 312 1
376 311 313 1
377 312 314 1
378 313 317 1
379 314 315 1
380 316 57 1
381 317 637 1
382 317 699 1
383 318 634 1
384 318 711 1
385 319 320 1
386 319 334 1
387 320 321 1
388 320 326 1
389 321 322 1
390 321 330 1
391 323 246 1
392 323 324 1
393 324 325 1
394 325 326 1
395 325 332 1
396 326 327 1
397 328 329 1
398 328 336 1
399 329 330 1
400 329 331 1
401 330 332 1
402 331 335 1
403 332 333 1
404 334 245 1
405 335 669 1
406 335 694 1
407 336 666 1
408 336 714 1
409 337 338 1
410 337 352 1
411 338 339 1
412 338 344 1
413 339 340 1
414 339 348 1
415 341 140 1
416 341 342 1
417 342 343 1
418 343 344 1
419 343 350 1
420 344 345 1
421 346 335 1
422 346 347 1
423 347 348 1
424 347 349 1
425 348 350 1
426 349 336 1
427 350 351 1
428 352 74 1
429 353 354 1
430 353 368 1
431 354 355 1
432 354 360 1
433 355 356 1
434 355 364 1
435 357 262 1
436 357 358 1
437 358 359 1
438 359 360 1
439 359 366 1
440 360 361 1
441 362 119 1
442 362 363 1
443 363 364 1
444 363 365 1
445 364 366 1
446 365 122 1
447 366 367 1
448 368 140 1
449 369 370 1
450 369 384 1
451 370 371 1
452 370 376 1
453 371 372 1
454 371 380 1
455 373 257 1
456 373 374 1
457 374 375 1
458 375 376 1
459 375 382 1
460 376 377 1
461 378 299 1
462 378 379 1
463 379 380 1
464 379 381 1
465 380 382 1
466 381 300 1
467 382 383 1
468 384 8 1
469 385 386 1
470 385 400 1
471 386 387 1
472 386 392 1
473 387 388 1
474 387 396 1
475 389 135 1
476 389 390 1
477 390 391 1
478 391 392 1
479 391 398 1
480 392 393 1
481 394 53 1
482 394 395 1
483 395 396 1
484 395 397 1
485 396 398 1
486 397 56 1
487 398 399 1
488 400 257 1
489 401 402 1
490 401 416 1
491 402 403 1
492 402 408 1
493 403 404 1
494 403 412 1
495 405 130 1
496 405 406 1
497 406 407 1
498 407 408 1
499 407 414 1
500 408 409 1
501 410 317 1
502 410 411 1
503 411 412 1
504 411 413 1
505 412 414 1
506 413 318 1
507 414 415 1
508 416 196 1
509 417 418 1
510 417 432 1
511 418 419 1
512 418 424 1
513 419 420 1
514 419 428 1
515 421 64 1
516 421 422 1
517 422 423 1
518 423 424 1
519 423 430 1
520 424 425 1
521 426 185 1
522 426 427 1
523 427 428 1
524 427 429 1
525 428 430 1
526 429 188 1
527 430 431 1
528 432 130 1
529 433 434 1
530 433 448 1
531 434 435 1
532 434 440 1
533 435 436 1
534 435 444 1
535 437 3 1
536 437 438 1
537 438 439 1
538 439 440 1
539 439 446 1
540 440 441 1
541 442 281 1
542 442 443 1
543 443 444 1
544 443 445 1
545 444 446 1
546 445 282 1
547 446 447 1
548 448 252 1
549 449 450 1
550 449 464 1
551 450 451 1
552 450 456 1
553 451 452 1
554 451 460 1
555 453 69 1
556 453 454 1
557 454 455 1
558 455 456 1
559 455 462 1
560 456 457 1
561 458 241 1
562 458 459 1
563 459 460 1
564 459 461 1
565 460 462 1
566 461 244 1
567 462 463 1
568 464 3 1
569 465 466 1
570 465 480 1
571 466 467 1
572 466 472 1
573 467 468 1
574 467 476 1
575 469 8 1
576 469 470 1
577 470 471 1
578 471 472 1
579 471 478 1
580 472 473 1
581 474 247 1
582 474 475 1
583 475 476 1
584 475 477 1
585 476 478 1
586 477 243 1
587 478 479 1
588 480 135 1
589 481 482 1
590 481 496 1
591 482 483 1
592 482 488 1
593 483 484 1
594 483 492 1
595 485 196 1
596 485 486 1
597 486 487 1
598 487 488 1
599 487 494 1
600 488 489 1
601 490 125 1
602 490 491 1
603 491 492 1
604 491 493 1
605 492 494 1
606 493 121 1
607 494 495 1
608 496 64 1
609 497 498 1
610 497 512 1
611 498 499 1
612 498 504 1
613 499 500 1
614 499 508 1
615 501 74 1
616 501 502 1
617 502 503 1
618 503 504 1
619 503 510 1
620 504 505 1
621 506 191 1
622 506 507 1
623 507 508 1
624 507 509 1
625 508 510 1
626 509 187 1
627 510 511 1
628 512 262 1
629 513 514 1
630 513 528 1
631 514 515 1
632 514 520 1
633 515 516 1
634 515 524 1
635 517 252 1
636 517 518 1
637 518 519 1
638 519 520 1
639 519 526 1
640 520 521 1
641 522 59 1
642 522 523 1
643 523 524 1
644 523 525 1
645 524 526 1
646 525 55 1
647 526 527 1
648 528 69 1
649 529 241 1
650 530 242 1
651 531 243 1
652 532 593 1
653 533 641 1
654 534 678 1
655 535 598 1
656 536 262 1
657 537 135 1
658 538 185 1
659 539 186 1
660 540 187 1
661 541 561 1
662 542 625 1
663 543 662 1
664 544 566 1
665 545 69 1
666 546 119 1
667 547 120 1
668 548 121 1
669 549 577 1
670 550 657 1
671 551 630 1
672 552 582 1
673 553 53 1
674 554 54 1
675 555 55 1
676 556 609 1
677 557 673 1
678 558 646 1
679 559 614 1
680 560 64 1
681 561 562 1
682 561 576 1
683 562 563 1
684 562 568 1
685 563 564 1
686 563 572 1
687 565 188 1
688 565 566 1
689 566 567 1
690 567 568 1
691 567 574 1
692 568 569 1
693 570 299 1
694 570 571 1
695 571 572 1
696 571 573 1
697 572 574 1
698 573 300 1
699 574 575 1
700 576 191 1
701 577 578 1
702 577 592 1
703 578 579 1
704 578 584 1
705 579 580 1
706 579 588 1
707 581 122 1
708 581 582 1
709 582 583 1
710 583 584 1
711 583 590 1
712 584 585 1
713 586 281 1
714 586 587 1
715 587 588 1
716 587 589 1
717 588 590 1
718 589 282 1
719 590 591 1
720 592 125 1
721 593 594 1
722 593 608 1
723 594 595 1
724 594 600 1
725 595 596 1
726 595 604 1
727 597 244 1
728 597 598 1
729 598 599 1
730 599 600 1
731 599 606 1
732 600 601 1
733 602 335 1
734 602 603 1
735 603 604 1
736 603 605 1
737 604 606 1
738 605 336 1
739 606 607 1
740 608 247 1
741 609 610 1
742 609 624 1
743 610 611 1
744 610 616 1
745 611 612 1
746 611 620 1
747 613 56 1
748 613 614 1
749 614 615 1
750 615 616 1
751 615 622 1
752 616 617 1
753 618 317 1
754 618 619 1
755 619 620 1
756 619 621 1
757 620 622 1
758 621 318 1
759 622 623 1
760 624 59 1
761 625 626 1
762 625 640 1
763 626 627 1
764 626 632 1
765 627 628 1
766 627 636 1
767 629 630 1
768 630 631 1
769 631 632 1
770 631 638 1
771 632 633 1
772 634 635 1
773 635 636 1
774 635 637 1
775 636 638 1
776 638 639 1
777 641 642 1
778 641 656 1
779 642 643 1
780 642 648 1
781 643 644 1
782 643 652 1
783 645 646 1
784 646 647 1
785 647 648 1
786 647 654 1
787 648 649 1
788 650 651 1
789 651 652 1
790 651 653 1
791 652 654 1
792 654 655 1
793 657 658 1
794 657 672 1
795 658 659 1
796 658 664 1
797 659 660 1
798 659 668 1
799 661 662 1
800 662 663 1
801 663 664 1
802 663 670 1
803 664 665 1
804 666 667 1
805 667 668 1
806 667 669 1
807 668 670 1
808 670 671 1
809 673 674 1
810 673 688 1
811 674 675 1
812 674 680 1
813 675 676 1
814 675 684 1
815 677 678 1
816 678 679 1
817 679 680 1
818 679 686 1
819 680 681 1
820 682 683 1
821 683 684 1
822 683 685 1
823 684 686 1
824 686 687 1
825 689 140 1
826 692 189 1
827 695 245 1
828 696 257 1
829 697 3 1
830 700 57 1
831 703 123 1
832 704 130 1
833 705 74 1
834 706 124 1
835 709 8 1
836 710 58 1
837 713 246 1
838 716 252 1
839 717 190 1
840 720 196 1
841 1 3 1
842 6 8 1
843 11 58 1
844 31 54 1
845 51 57 1
846 53 56 1
847 55 59 1
848 62 64 1
849 67 69 1
850 72 74 1
851 77 124 1
852 97 120 1
853 117 123 1
854 119 122 1
855 121 125 1
856 128 130 1
857 133 135 1
858 138 140 1
859 143 190 1
860 163 186 1
861 183 189 1
862 185 188 1
863 187 191 1
864 194 196 1
865 199 246 1
866 219 242 1
867 239 245 1
868 241 244 1
869 243 247 1
870 250 252 1
871 255 257 1
872 260 262 1
873 281 282 1
874 299 300 1
875 317 318 1
876 335 336 1
877 726 733 1
878 726 731 1
879 722 732 1
880 727 732 1
881 727 725 1
882 727 750 1
883 727 733 1
884 723 725 1
885 728 731 1
886 728 725 1
887 729 750 1
888 729 733 1
889 730 744 1
890 730 746 1
891 730 743 1
892 736 750 1
893 736 734 1
894 736 743 1
895 737 733 1
896 737 731 1
897 737 734 1
898 738 743 1
899 738 749 1
900 738 744 1
901 741 746 1
902 741 749 1
903 741 744 1
904 721 739 1
905 747 724 1
906 751 750 1
907 751 732 1
908 735 750 1
909 740 743 1
910 740 750 1
911 742 746 1
912 742 749 1
913 742 743 1
914 742 739 1
915 745 743 1
916 747 749 1
917 748 746 1
918 748 724 1
919 757 764 1
920 757 762 1
921 753 763 1
922 758 763 1
923 758 756 1
924 758 781 1
925 758 764 1
926 754 756 1
927 759 762 1
928 759 756 1
929 760 781 1
930 760 764 1
931 761 775 1
932 761 777 1
933 761 774 1
934 767 781 1
935 767 765 1
936 767 774 1
937 768 764 1
938 768 762 1
939 768 765 1
940 769 774 1
941 769 780 1
942 769 775 1
943 772 777 1
944 772 780 1
945 772 775 1
946 752 770 1
947 778 755 1
948 782 781 1
949 782 763 1
950 766 781 1
951 771 774 1
952 771 781 1
953 773 777 1
954 773 780 1
955 773 774 1
956 773 770 1
957 776 774 1
958 778 780 1
959 779 777 1
960 779 755 1
961 788 795 1
962 788 793 1
963 784 794 1
964 789 794 1
965 789 787 1
966 789 812 1
967 789 795 1
968 785 787 1
969 790 793 1
970 790 787 1
971 791 812 1
972 791 795 1
973 792 806 1
974 792 808 1
975 792 805 1
976 798 812 1
977 798 796 1
978 798 805 1
979 799 795 1
980 799 793 1
981 799 796 1
982 800 805 1
983 800 811 1
984 800 806 1
985 803 808 1
986 803 811 1
987 803 806 1
988 783 801 1
989 809 786 1
990 813 812 1
991 813 794 1
992 797 812 1
993 802 805 1
994 802 812 1
995 804 808 1
996 804 811 1
997 804 805 1
998 804 801 1
999 807 805 1
1000 809 811 1
1001 810 808 1
1002 810 786 1
1003 819 826 1
1004 819 824 1
1005 815 825 1
1006 820 825 1
1007 820 818 1
1008 820 843 1
1009 820 826 1
1010 816 818 1
1011 821 824 1
1012 821 818 1
1013 822 843 1
1014 822 826 1
1015 823 837 1
1016 823 839 1
1017 823 836 1
1018 829 843 1
1019 829 827 1
1020 829 836 1
1021 830 826 1
1022 830 824 1
1023 830 827 1
1024 831 836 1
1025 831 842 1
1026 831 837 1
1027 834 839 1
1028 834 842 1
1029 834 837 1
1030 814 832 1
1031 840 817 1
1032 844 843 1
1033 844 825 1
1034 828 843 1
1035 833 836 1
1036 833 843 1
1037 835 839 1
1038 835 842 1
1039 835 836 1
1040 835 832 1
1041 838 836 1
1042 840 842 1
1043 841 839 1
1044 841 817 1
1045 850 857 1
1046 850 855 1
1047 846 856 1
1048 851 856 1
1049 851 849 1
1050 851 874 1
1051 851 857 1
1052 847 849 1
1053 852 855 1
1054 852 849 1
1055 853 874 1
1056 853 857 1
1057 854 868 1
1058 854 870 1
1059 854 867 1
1060 860 874 1
1061 860 858 1
1062 860 867 1
1063 861 857 1
1064 861 855 1
1065 861 858 1
1066 862 867 1
1067 862 873 1
1068 862 868 1
1069 865 870 1
1070 865 873 1
1071 865 868 1
1072 845 863 1
1073 871 848 1
1074 875 874 1
1075 875 856 1
1076 859 874 1
1077 864 867 1
1078 864 874 1
1079 866 870 1
1080 866 873 1
1081 866 867 1
1082 866 863 1
1083 869 867 1
1084 871 873 1
1085 872 870 1
1086 872 848 1
1087 881 888 1
1088 881 886 1
1089 877 887 1
1090 882 887 1
1091 882 880 1
1092 882 905 1
1093 882 888 1
1094 878 880 1
1095 883 886 1
1096 883 880 1
1097 884 905 1
1098 884 888 1
1099 885 899 1
1100 885 901 1
1101 885 898 1
1102 891 905 1
1103 891 889 1
1104 891 898 1
1105 892 888 1
1106 892 886 1
1107 892 889 1
1108 893 898 1
1109 893 904 1
1110 893 899 1
1111 896 901 1
1112 896 904 1
1113 896 899 1
1114 876 894 1
1115 902 879 1
1116 906 905 1
1117 906 887 1
1118 890 905 1
1119 895 898 1
1120 895 905 1
1121 897 901 1
1122 897 904 1
1123 897 898 1
1124 897 894 1
1125 900 898 1
1126 902 904 1
1127 903 901 1
1128 903 879 1
1129 912 919 1
1130 912 917 1
1131 908 918 1
1132 913 918 1
1133 913 911 1
1134 913 936 1
1135 913 919 1
1136 909 911 1
1137 914 917 1
1138 914 911 1
1139 915 936 1
1140 915 919 1
1141 916 930 1
1142 916 932 1
1143 916 929 1
1144 922 936 1
1145 922 920 1
1146 922 929 1
1147 923 919 1
1148 923 917 1
1149 923 920 1
1150 924 929 1
1151 924 935 1
1152 924 930 1
1153 927 932 1
1154 927 935 1
1155 927 930 1
1156 907 925 1
1157 933 910 1
1158 937 936 1
1159 937 918 1
1160 921 936 1
1161 926 929 1
1162 926 936 1
1163 928 932 1
1164 928 935 1
1165 928 929 1
1166 928 925 1
1167 931 929 1
1168 933 935 1
1169 934 932 1
1170 934 910 1
1171 943 950 1
1172 943 948 1
1173 939 949 1
1174 944 949 1
1175 944 942 1
1176 944 967 1
1177 944 950 1
1178 940 942 1
1179 945 948 1
1180 945 942 1
1181 946 967 1
1182 946 950 1
1183 947 961 1
1184 947 963 1
1185 947 960 1
1186 953 967 1
1187 953 951 1
1188 953 960 1
1189 954 950 1
1190 954 948 1
1191 954 951 1
1192 955 960 1
1193 955 966 1
1194 955 961 1
1195 958 963 1
1196 958 966 1
1197 958 961 1
1198 938 956 1
1199 964 941 1
1200 968 967 1
1201 968 949 1
1202 952 967 1
1203 957 960 1
1204 957 967 1
1205 959 963 1
1206 959 966 1
1207 959 960 1
1208 959 956 1
1209 962 960 1
1210 964 966 1
1211 965 963 1
1212 965 941 1
1213 974 981 1
1214 974 979 1
1215 970 980 1
1216 975 980 1
1217 975 973 1
1218 975 998 1
1219 975 981 1
1220 971 973 1
1221 976 979 1
1222 976 973 1
1223 977 998 1
1224 977 981 1
1225 978 992 1
1226 978 994 1
1227 978 991 1
1228 984 998 1
1229 984 982 1
1230 984 991 1
1231 985 981 1
1232 985 979 1
1233 985 982 1
1234 986 991 1
1235 986 997 1
1236 986 992 1
1237 989 994 1
1238 989 997 1
1239 989 992 1
1240 969 987 1
1241 995 972 1
1242 999 998 1
1243 999 980 1
1244 983 998 1
1245 988 991 1
1246 988 998 1
1247 990 994 1
1248 990 997 1
1249 990 991 1
1250 990 987 1
1251 993 991 1
1252 995 997 1
1253 996 994 1
1254 996 972 1
1255 1005 1012 1
1256 1005 1010 1
1257 1001 1011 1
1258 1006 1011 1
1259 1006 1004 1
1260 1006 1029 1
1261 1006 1012 1
1262 1002 1004 1
1263 1007 1010 1
1264 1007 1004 1
1265 1008 1029 1
1266 1008 1012 1
1267 1009 1023 1
1268 1009 1025 1
1269 1009 1022 1
1270 1015 1029 1
1271 1015 1013 1
1272 1015 1022 1
1273 1016 1012 1
1274 1016 1010 1
1275 1016 1013 1
1276 1017 1022 1
1277 1017 1028 1
1278 1017 1023 1
1279 1020 1025 1
1280 1020 1028 1
1281 1020 1023 1
1282 1000 1018 1
1283 1026 1003 1
1284 1030 1029 1
1285 1030 1011 1
1286 1014 1029 1
1287 1019 1022 1
1288 1019 1029 1
1289 1021 1025 1
1290 1021 1028 1
1291 1021 1022 1
1292 1021 1018 1
1293 1024 1022 1
1294 1026 1028 1
1295 1027 1025 1
1296 1027 1003 1
1297 1031 1032 1
1298 1032 1033 1
1299 1034 1035 1
1300 1035 1036 1
1301 1037 1038 1
1302 1038 1039 1
1303 1040 1041 1
1304 1041 1042 1
1305 1043 1044 1
1306 1044 1045 1
1307 1046 1047 1
1308 1047 1048 1
1309 1049 1050 1
1310 1050 1051 1
1311 1052 1053 1
1312 1053 1054 1
1313 1055 1056 1
1314 1056 1057 1
1315 1058 1059 1
1316 1059 1060 1
1317 1061 1062 1
1318 1062 1063 1
1319 1064 1065 1
1320 1065 1066 1
1321 1067 1068 1
1322 1068 1069 1
1323 1070 1071 1
1324 1071 1072 1
1325 1073 1074 1
1326 1074 1075 1
1327 1076 1077 1
1328 1077 1078 1
1329 1079 1080 1
1330 1080 1081 1
1331 1082 1083 1
1332 1083 1084 1
1333 1085 1086 1
1334 1086 1087 1
1335 1088 1089 1
1336 1089 1090 1
@<TRIPOS>SUBSTRUCTURE
1 UNK1 1 **** **** C288
