# Supplementary material for: Experimental and Monte Carlo simulation study on a core–shell NiFe2O4@HKUST-1/graphene oxide nanocomposite for Congo Red adsorption
Source: RSC Adv. 2025 Jul 2;15(27):21240–56. doi: 10.1039/d5ra02381e (PMC12216895; doi:10.1039/d5ra02381e)
Supplement: RA-015-D5RA02381E-s007 [file RA-015-D5RA02381E-s007.mol2]

# Mol2 file generated by Materials Studio
@<TRIPOS>MOLECULE
HKUST
720 876 1 0 0 
SMALL
USER_CHARGES


@<TRIPOS>ATOM
1 Cu1 5.685 0 20.619 Cu 1 UNK1 0
2 O2 4.124 0 22.179 O.3 1 UNK1 0
3 Cu1 7.467 0 18.836 Cu 1 UNK1 0
4 O1 4.941 1.29 19.518 O.3 1 UNK1 0
5 O1 6.785 1.29 21.363 O.3 1 UNK1 0
6 Cu1 5.685 20.619 0 Cu 1 UNK1 0
7 O2 4.124 22.179 0 O.3 1 UNK1 0
8 Cu1 7.467 18.836 0 Cu 1 UNK1 0
9 O1 6.785 21.363 1.29 O.3 1 UNK1 0
10 O1 4.941 19.518 1.29 O.3 1 UNK1 0
11 Cu1 5.685 20.619 26.303 Cu 1 UNK1 0
12 O1 4.941 19.518 25.013 O.3 1 UNK1 0
13 O2 4.124 22.179 26.303 O.3 1 UNK1 0
14 C1 5.377 18.528 24.464 C.3 1 UNK1 0
15 C2 4.764 17.916 23.246 C.3 1 UNK1 0
16 C3 5.333 16.778 22.677 C.3 1 UNK1 0
17 H1 6.076 16.406 23.049 H 1 UNK1 0
18 O1 1.29 18.092 19.937 O.3 1 UNK1 0
19 C1 1.839 18.528 20.927 C.3 1 UNK1 0
20 C2 3.057 17.916 21.539 C.3 1 UNK1 0
21 C3 3.626 18.485 22.677 C.3 1 UNK1 0
22 H1 3.255 19.228 23.049 H 1 UNK1 0
23 O1 4.941 14.442 19.937 O.3 1 UNK1 0
24 C1 5.377 14.991 20.927 C.3 1 UNK1 0
25 C2 4.764 16.209 21.539 C.3 1 UNK1 0
26 O1 6.366 14.442 21.363 O.3 1 UNK1 0
27 C3 3.626 16.778 20.97 C.3 1 UNK1 0
28 H1 3.255 16.406 20.227 H 1 UNK1 0
29 O1 6.366 18.092 25.013 O.3 1 UNK1 0
30 O1 1.29 19.518 21.363 O.3 1 UNK1 0
31 Cu1 0 20.619 20.619 Cu 1 UNK1 0
32 O1 1.29 21.363 19.518 O.3 1 UNK1 0
33 O2 0 22.179 22.179 O.3 1 UNK1 0
34 C1 1.839 20.927 18.528 C.3 1 UNK1 0
35 C2 3.057 21.539 17.916 C.3 1 UNK1 0
36 C3 3.626 20.97 16.778 C.3 1 UNK1 0
37 H1 3.255 20.227 16.406 H 1 UNK1 0
38 O1 6.366 25.013 18.092 O.3 1 UNK1 0
39 C1 5.377 24.464 18.528 C.3 1 UNK1 0
40 C2 4.764 23.246 17.916 C.3 1 UNK1 0
41 C3 3.626 22.677 18.485 C.3 1 UNK1 0
42 H1 3.255 23.049 19.228 H 1 UNK1 0
43 O1 6.366 21.363 14.442 O.3 1 UNK1 0
44 C1 5.377 20.927 14.991 C.3 1 UNK1 0
45 C2 4.764 21.539 16.209 C.3 1 UNK1 0
46 O1 4.941 19.937 14.442 O.3 1 UNK1 0
47 C3 5.333 22.677 16.778 C.3 1 UNK1 0
48 H1 6.076 23.049 16.406 H 1 UNK1 0
49 O1 1.29 19.937 18.092 O.3 1 UNK1 0
50 O1 4.941 25.013 19.518 O.3 1 UNK1 0
51 Cu1 5.685 26.303 20.619 Cu 1 UNK1 0
52 O2 4.124 26.303 22.179 O.3 1 UNK1 0
53 Cu1 5.685 18.836 13.152 Cu 1 UNK1 0
54 Cu1 0 18.836 18.836 Cu 1 UNK1 0
55 Cu1 5.685 13.152 18.836 Cu 1 UNK1 0
56 Cu1 7.467 20.619 13.152 Cu 1 UNK1 0
57 Cu1 7.467 26.303 18.836 Cu 1 UNK1 0
58 Cu1 7.467 18.836 26.303 Cu 1 UNK1 0
59 Cu1 7.467 13.152 20.619 Cu 1 UNK1 0
60 O1 6.785 25.013 21.363 O.3 1 UNK1 0
61 O1 6.785 21.363 25.013 O.3 1 UNK1 0
62 Cu1 26.303 20.619 20.619 Cu 1 UNK1 0
63 O2 26.303 22.179 22.179 O.3 1 UNK1 0
64 Cu1 26.303 18.836 18.836 Cu 1 UNK1 0
65 O1 25.013 19.518 21.363 O.3 1 UNK1 0
66 O1 25.013 21.363 19.518 O.3 1 UNK1 0
67 Cu1 0 5.685 20.619 Cu 1 UNK1 0
68 O2 0 4.124 22.179 O.3 1 UNK1 0
69 Cu1 0 7.467 18.836 Cu 1 UNK1 0
70 O1 1.29 6.785 21.363 O.3 1 UNK1 0
71 O1 1.29 4.941 19.518 O.3 1 UNK1 0
72 Cu1 20.619 5.685 0 Cu 1 UNK1 0
73 O2 22.179 4.124 0 O.3 1 UNK1 0
74 Cu1 18.836 7.467 0 Cu 1 UNK1 0
75 O1 19.518 4.941 1.29 O.3 1 UNK1 0
76 O1 21.363 6.785 1.29 O.3 1 UNK1 0
77 Cu1 20.619 5.685 26.303 Cu 1 UNK1 0
78 O1 21.363 6.785 25.013 O.3 1 UNK1 0
79 O2 22.179 4.124 26.303 O.3 1 UNK1 0
80 C1 20.927 7.775 24.464 C.3 1 UNK1 0
81 C2 21.539 8.388 23.246 C.3 1 UNK1 0
82 C3 20.97 9.526 22.677 C.3 1 UNK1 0
83 H1 20.227 9.897 23.049 H 1 UNK1 0
84 O1 25.013 8.211 19.937 O.3 1 UNK1 0
85 C1 24.464 7.775 20.927 C.3 1 UNK1 0
86 C2 23.246 8.388 21.539 C.3 1 UNK1 0
87 C3 22.677 7.818 22.677 C.3 1 UNK1 0
88 H1 23.049 7.075 23.049 H 1 UNK1 0
89 O1 21.363 11.862 19.937 O.3 1 UNK1 0
90 C1 20.927 11.313 20.927 C.3 1 UNK1 0
91 C2 21.539 10.095 21.539 C.3 1 UNK1 0
92 O1 19.937 11.862 21.363 O.3 1 UNK1 0
93 C3 22.677 9.526 20.97 C.3 1 UNK1 0
94 H1 23.049 9.897 20.227 H 1 UNK1 0
95 O1 19.937 8.211 25.013 O.3 1 UNK1 0
96 O1 25.013 6.785 21.363 O.3 1 UNK1 0
97 Cu1 26.303 5.685 20.619 Cu 1 UNK1 0
98 O1 25.013 4.941 19.518 O.3 1 UNK1 0
99 O2 26.303 4.124 22.179 O.3 1 UNK1 0
100 C1 24.464 5.377 18.528 C.3 1 UNK1 0
101 C2 23.246 4.764 17.916 C.3 1 UNK1 0
102 C3 22.677 5.333 16.778 C.3 1 UNK1 0
103 H1 23.049 6.076 16.406 H 1 UNK1 0
104 O1 19.937 1.29 18.092 O.3 1 UNK1 0
105 C1 20.927 1.839 18.528 C.3 1 UNK1 0
106 C2 21.539 3.057 17.916 C.3 1 UNK1 0
107 C3 22.677 3.626 18.485 C.3 1 UNK1 0
108 H1 23.049 3.255 19.228 H 1 UNK1 0
109 O1 19.937 4.941 14.442 O.3 1 UNK1 0
110 C1 20.927 5.377 14.991 C.3 1 UNK1 0
111 C2 21.539 4.764 16.209 C.3 1 UNK1 0
112 O1 21.363 6.366 14.442 O.3 1 UNK1 0
113 C3 20.97 3.626 16.778 C.3 1 UNK1 0
114 H1 20.227 3.255 16.406 H 1 UNK1 0
115 O1 25.013 6.366 18.092 O.3 1 UNK1 0
116 O1 21.363 1.29 19.518 O.3 1 UNK1 0
117 Cu1 20.619 0 20.619 Cu 1 UNK1 0
118 O2 22.179 0 22.179 O.3 1 UNK1 0
119 Cu1 20.619 7.467 13.152 Cu 1 UNK1 0
120 Cu1 26.303 7.467 18.836 Cu 1 UNK1 0
121 Cu1 20.619 13.152 18.836 Cu 1 UNK1 0
122 Cu1 18.836 5.685 13.152 Cu 1 UNK1 0
123 Cu1 18.836 0 18.836 Cu 1 UNK1 0
124 Cu1 18.836 7.467 26.303 Cu 1 UNK1 0
125 Cu1 18.836 13.152 20.619 Cu 1 UNK1 0
126 O1 19.518 1.29 21.363 O.3 1 UNK1 0
127 O1 19.518 4.941 25.013 O.3 1 UNK1 0
128 Cu1 20.619 26.303 20.619 Cu 1 UNK1 0
129 O2 22.179 26.303 22.179 O.3 1 UNK1 0
130 Cu1 18.836 26.303 18.836 Cu 1 UNK1 0
131 O1 21.363 25.013 19.518 O.3 1 UNK1 0
132 O1 19.518 25.013 21.363 O.3 1 UNK1 0
133 Cu1 0 20.619 5.685 Cu 1 UNK1 0
134 O2 0 22.179 4.124 O.3 1 UNK1 0
135 Cu1 0 18.836 7.467 Cu 1 UNK1 0
136 O1 1.29 19.518 4.941 O.3 1 UNK1 0
137 O1 1.29 21.363 6.785 O.3 1 UNK1 0
138 Cu1 20.619 0 5.685 Cu 1 UNK1 0
139 O2 22.179 0 4.124 O.3 1 UNK1 0
140 Cu1 18.836 0 7.467 Cu 1 UNK1 0
141 O1 21.363 1.29 6.785 O.3 1 UNK1 0
142 O1 19.518 1.29 4.941 O.3 1 UNK1 0
143 Cu1 20.619 20.619 0 Cu 1 UNK1 0
144 O1 21.363 19.518 1.29 O.3 1 UNK1 0
145 O2 22.179 22.179 0 O.3 1 UNK1 0
146 C1 20.927 18.528 1.839 C.3 1 UNK1 0
147 C2 21.539 17.916 3.057 C.3 1 UNK1 0
148 C3 20.97 16.778 3.626 C.3 1 UNK1 0
149 H1 20.227 16.406 3.255 H 1 UNK1 0
150 O1 25.013 18.092 6.366 O.3 1 UNK1 0
151 C1 24.464 18.528 5.377 C.3 1 UNK1 0
152 C2 23.246 17.916 4.764 C.3 1 UNK1 0
153 C3 22.677 18.485 3.626 C.3 1 UNK1 0
154 H1 23.049 19.228 3.255 H 1 UNK1 0
155 O1 21.363 14.442 6.366 O.3 1 UNK1 0
156 C1 20.927 14.991 5.377 C.3 1 UNK1 0
157 C2 21.539 16.209 4.764 C.3 1 UNK1 0
158 O1 19.937 14.442 4.941 O.3 1 UNK1 0
159 C3 22.677 16.778 5.333 C.3 1 UNK1 0
160 H1 23.049 16.406 6.076 H 1 UNK1 0
161 O1 19.937 18.092 1.29 O.3 1 UNK1 0
162 O1 25.013 19.518 4.941 O.3 1 UNK1 0
163 Cu1 26.303 20.619 5.685 Cu 1 UNK1 0
164 O1 25.013 21.363 6.785 O.3 1 UNK1 0
165 O2 26.303 22.179 4.124 O.3 1 UNK1 0
166 C1 24.464 20.927 7.775 C.3 1 UNK1 0
167 C2 23.246 21.539 8.388 C.3 1 UNK1 0
168 C3 22.677 20.97 9.526 C.3 1 UNK1 0
169 H1 23.049 20.227 9.897 H 1 UNK1 0
170 O1 19.937 25.013 8.211 O.3 1 UNK1 0
171 C1 20.927 24.464 7.775 C.3 1 UNK1 0
172 C2 21.539 23.246 8.388 C.3 1 UNK1 0
173 C3 22.677 22.677 7.818 C.3 1 UNK1 0
174 H1 23.049 23.049 7.075 H 1 UNK1 0
175 O1 19.937 21.363 11.862 O.3 1 UNK1 0
176 C1 20.927 20.927 11.313 C.3 1 UNK1 0
177 C2 21.539 21.539 10.095 C.3 1 UNK1 0
178 O1 21.363 19.937 11.862 O.3 1 UNK1 0
179 C3 20.97 22.677 9.526 C.3 1 UNK1 0
180 H1 20.227 23.049 9.897 H 1 UNK1 0
181 O1 25.013 19.937 8.211 O.3 1 UNK1 0
182 O1 21.363 25.013 6.785 O.3 1 UNK1 0
183 Cu1 20.619 26.303 5.685 Cu 1 UNK1 0
184 O2 22.179 26.303 4.124 O.3 1 UNK1 0
185 Cu1 20.619 18.836 13.152 Cu 1 UNK1 0
186 Cu1 26.303 18.836 7.467 Cu 1 UNK1 0
187 Cu1 20.619 13.152 7.467 Cu 1 UNK1 0
188 Cu1 18.836 20.619 13.152 Cu 1 UNK1 0
189 Cu1 18.836 26.303 7.467 Cu 1 UNK1 0
190 Cu1 18.836 18.836 0 Cu 1 UNK1 0
191 Cu1 18.836 13.152 5.685 Cu 1 UNK1 0
192 O1 19.518 25.013 4.941 O.3 1 UNK1 0
193 O1 19.518 21.363 1.29 O.3 1 UNK1 0
194 Cu1 20.619 20.619 26.303 Cu 1 UNK1 0
195 O2 22.179 22.179 26.303 O.3 1 UNK1 0
196 Cu1 18.836 18.836 26.303 Cu 1 UNK1 0
197 O1 19.518 21.363 25.013 O.3 1 UNK1 0
198 O1 21.363 19.518 25.013 O.3 1 UNK1 0
199 Cu1 5.685 5.685 0 Cu 1 UNK1 0
200 O1 4.941 6.785 1.29 O.3 1 UNK1 0
201 O2 4.124 4.124 0 O.3 1 UNK1 0
202 C1 5.377 7.775 1.839 C.3 1 UNK1 0
203 C2 4.764 8.388 3.057 C.3 1 UNK1 0
204 C3 5.333 9.526 3.626 C.3 1 UNK1 0
205 H1 6.076 9.897 3.255 H 1 UNK1 0
206 O1 1.29 8.211 6.366 O.3 1 UNK1 0
207 C1 1.839 7.775 5.377 C.3 1 UNK1 0
208 C2 3.057 8.388 4.764 C.3 1 UNK1 0
209 C3 3.626 7.818 3.626 C.3 1 UNK1 0
210 H1 3.255 7.075 3.255 H 1 UNK1 0
211 O1 4.941 11.862 6.366 O.3 1 UNK1 0
212 C1 5.377 11.313 5.377 C.3 1 UNK1 0
213 C2 4.764 10.095 4.764 C.3 1 UNK1 0
214 O1 6.366 11.862 4.941 O.3 1 UNK1 0
215 C3 3.626 9.526 5.333 C.3 1 UNK1 0
216 H1 3.255 9.897 6.076 H 1 UNK1 0
217 O1 6.366 8.211 1.29 O.3 1 UNK1 0
218 O1 1.29 6.785 4.941 O.3 1 UNK1 0
219 Cu1 0 5.685 5.685 Cu 1 UNK1 0
220 O1 1.29 4.941 6.785 O.3 1 UNK1 0
221 O2 0 4.124 4.124 O.3 1 UNK1 0
222 C1 1.839 5.377 7.775 C.3 1 UNK1 0
223 C2 3.057 4.764 8.388 C.3 1 UNK1 0
224 C3 3.626 5.333 9.526 C.3 1 UNK1 0
225 H1 3.255 6.076 9.897 H 1 UNK1 0
226 O1 6.366 1.29 8.211 O.3 1 UNK1 0
227 C1 5.377 1.839 7.775 C.3 1 UNK1 0
228 C2 4.764 3.057 8.388 C.3 1 UNK1 0
229 C3 3.626 3.626 7.818 C.3 1 UNK1 0
230 H1 3.255 3.255 7.075 H 1 UNK1 0
231 O1 6.366 4.941 11.862 O.3 1 UNK1 0
232 C1 5.377 5.377 11.313 C.3 1 UNK1 0
233 C2 4.764 4.764 10.095 C.3 1 UNK1 0
234 O1 4.941 6.366 11.862 O.3 1 UNK1 0
235 C3 5.333 3.626 9.526 C.3 1 UNK1 0
236 H1 6.076 3.255 9.897 H 1 UNK1 0
237 O1 1.29 6.366 8.211 O.3 1 UNK1 0
238 O1 4.941 1.29 6.785 O.3 1 UNK1 0
239 Cu1 5.685 0 5.685 Cu 1 UNK1 0
240 O2 4.124 0 4.124 O.3 1 UNK1 0
241 Cu1 5.685 7.467 13.152 Cu 1 UNK1 0
242 Cu1 0 7.467 7.467 Cu 1 UNK1 0
243 Cu1 5.685 13.152 7.467 Cu 1 UNK1 0
244 Cu1 7.467 5.685 13.152 Cu 1 UNK1 0
245 Cu1 7.467 0 7.467 Cu 1 UNK1 0
246 Cu1 7.467 7.467 0 Cu 1 UNK1 0
247 Cu1 7.467 13.152 5.685 Cu 1 UNK1 0
248 O1 6.785 1.29 4.941 O.3 1 UNK1 0
249 O1 6.785 4.941 1.29 O.3 1 UNK1 0
250 Cu1 5.685 5.685 26.303 Cu 1 UNK1 0
251 O2 4.124 4.124 26.303 O.3 1 UNK1 0
252 Cu1 7.467 7.467 26.303 Cu 1 UNK1 0
253 O1 6.785 4.941 25.013 O.3 1 UNK1 0
254 O1 4.941 6.785 25.013 O.3 1 UNK1 0
255 Cu1 5.685 26.303 5.685 Cu 1 UNK1 0
256 O2 4.124 26.303 4.124 O.3 1 UNK1 0
257 Cu1 7.467 26.303 7.467 Cu 1 UNK1 0
258 O1 4.941 25.013 6.785 O.3 1 UNK1 0
259 O1 6.785 25.013 4.941 O.3 1 UNK1 0
260 Cu1 26.303 5.685 5.685 Cu 1 UNK1 0
261 O2 26.303 4.124 4.124 O.3 1 UNK1 0
262 Cu1 26.303 7.467 7.467 Cu 1 UNK1 0
263 O1 25.013 6.785 4.941 O.3 1 UNK1 0
264 O1 25.013 4.941 6.785 O.3 1 UNK1 0
265 C1 18.528 1.839 20.927 C.3 1 UNK1 0
266 C2 17.916 3.057 21.539 C.3 1 UNK1 0
267 C3 16.778 3.626 20.97 C.3 1 UNK1 0
268 H1 16.406 3.255 20.227 H 1 UNK1 0
269 O1 18.092 6.366 25.013 O.3 1 UNK1 0
270 C1 18.528 5.377 24.464 C.3 1 UNK1 0
271 C2 17.916 4.764 23.246 C.3 1 UNK1 0
272 C3 18.485 3.626 22.677 C.3 1 UNK1 0
273 H1 19.228 3.255 23.049 H 1 UNK1 0
274 O1 14.442 6.366 21.363 O.3 1 UNK1 0
275 C1 14.991 5.377 20.927 C.3 1 UNK1 0
276 C2 16.209 4.764 21.539 C.3 1 UNK1 0
277 O1 14.442 4.941 19.937 O.3 1 UNK1 0
278 C3 16.778 5.333 22.677 C.3 1 UNK1 0
279 H1 16.406 6.076 23.049 H 1 UNK1 0
280 O1 18.092 1.29 19.937 O.3 1 UNK1 0
281 Cu1 13.152 5.685 18.836 Cu 1 UNK1 0
282 Cu1 13.152 7.467 20.619 Cu 1 UNK1 0
283 C1 18.528 24.464 5.377 C.3 1 UNK1 0
284 C2 17.916 23.246 4.764 C.3 1 UNK1 0
285 C3 16.778 22.677 5.333 C.3 1 UNK1 0
286 H1 16.406 23.049 6.076 H 1 UNK1 0
287 O1 18.092 19.937 1.29 O.3 1 UNK1 0
288 C1 18.528 20.927 1.839 C.3 1 UNK1 0
289 C2 17.916 21.539 3.057 C.3 1 UNK1 0
290 C3 18.485 22.677 3.626 C.3 1 UNK1 0
291 H1 19.228 23.049 3.255 H 1 UNK1 0
292 O1 14.442 19.937 4.941 O.3 1 UNK1 0
293 C1 14.991 20.927 5.377 C.3 1 UNK1 0
294 C2 16.209 21.539 4.764 C.3 1 UNK1 0
295 O1 14.442 21.363 6.366 O.3 1 UNK1 0
296 C3 16.778 20.97 3.626 C.3 1 UNK1 0
297 H1 16.406 20.227 3.255 H 1 UNK1 0
298 O1 18.092 25.013 6.366 O.3 1 UNK1 0
299 Cu1 13.152 20.619 7.467 Cu 1 UNK1 0
300 Cu1 13.152 18.836 5.685 Cu 1 UNK1 0
301 C1 7.775 24.464 20.927 C.3 1 UNK1 0
302 C2 8.388 23.246 21.539 C.3 1 UNK1 0
303 C3 9.526 22.677 20.97 C.3 1 UNK1 0
304 H1 9.897 23.049 20.227 H 1 UNK1 0
305 O1 8.211 19.937 25.013 O.3 1 UNK1 0
306 C1 7.775 20.927 24.464 C.3 1 UNK1 0
307 C2 8.388 21.539 23.246 C.3 1 UNK1 0
308 C3 7.818 22.677 22.677 C.3 1 UNK1 0
309 H1 7.075 23.049 23.049 H 1 UNK1 0
310 O1 11.862 19.937 21.363 O.3 1 UNK1 0
311 C1 11.313 20.927 20.927 C.3 1 UNK1 0
312 C2 10.095 21.539 21.539 C.3 1 UNK1 0
313 O1 11.862 21.363 19.937 O.3 1 UNK1 0
314 C3 9.526 20.97 22.677 C.3 1 UNK1 0
315 H1 9.897 20.227 23.049 H 1 UNK1 0
316 O1 8.211 25.013 19.937 O.3 1 UNK1 0
317 Cu1 13.152 20.619 18.836 Cu 1 UNK1 0
318 Cu1 13.152 18.836 20.619 Cu 1 UNK1 0
319 C1 7.775 1.839 5.377 C.3 1 UNK1 0
320 C2 8.388 3.057 4.764 C.3 1 UNK1 0
321 C3 9.526 3.626 5.333 C.3 1 UNK1 0
322 H1 9.897 3.255 6.076 H 1 UNK1 0
323 O1 8.211 6.366 1.29 O.3 1 UNK1 0
324 C1 7.775 5.377 1.839 C.3 1 UNK1 0
325 C2 8.388 4.764 3.057 C.3 1 UNK1 0
326 C3 7.818 3.626 3.626 C.3 1 UNK1 0
327 H1 7.075 3.255 3.255 H 1 UNK1 0
328 O1 11.862 6.366 4.941 O.3 1 UNK1 0
329 C1 11.313 5.377 5.377 C.3 1 UNK1 0
330 C2 10.095 4.764 4.764 C.3 1 UNK1 0
331 O1 11.862 4.941 6.366 O.3 1 UNK1 0
332 C3 9.526 5.333 3.626 C.3 1 UNK1 0
333 H1 9.897 6.076 3.255 H 1 UNK1 0
334 O1 8.211 1.29 6.366 O.3 1 UNK1 0
335 Cu1 13.152 5.685 7.467 Cu 1 UNK1 0
336 Cu1 13.152 7.467 5.685 Cu 1 UNK1 0
337 C1 18.528 5.377 1.839 C.3 1 UNK1 0
338 C2 17.916 4.764 3.057 C.3 1 UNK1 0
339 C3 16.778 5.333 3.626 C.3 1 UNK1 0
340 H1 16.406 6.076 3.255 H 1 UNK1 0
341 O1 18.092 1.29 6.366 O.3 1 UNK1 0
342 C1 18.528 1.839 5.377 C.3 1 UNK1 0
343 C2 17.916 3.057 4.764 C.3 1 UNK1 0
344 C3 18.485 3.626 3.626 C.3 1 UNK1 0
345 H1 19.228 3.255 3.255 H 1 UNK1 0
346 O1 14.442 4.941 6.366 O.3 1 UNK1 0
347 C1 14.991 5.377 5.377 C.3 1 UNK1 0
348 C2 16.209 4.764 4.764 C.3 1 UNK1 0
349 O1 14.442 6.366 4.941 O.3 1 UNK1 0
350 C3 16.778 3.626 5.333 C.3 1 UNK1 0
351 H1 16.406 3.255 6.076 H 1 UNK1 0
352 O1 18.092 6.366 1.29 O.3 1 UNK1 0
353 C1 20.927 1.839 7.775 C.3 1 UNK1 0
354 C2 21.539 3.057 8.388 C.3 1 UNK1 0
355 C3 20.97 3.626 9.526 C.3 1 UNK1 0
356 H1 20.227 3.255 9.897 H 1 UNK1 0
357 O1 25.013 6.366 8.211 O.3 1 UNK1 0
358 C1 24.464 5.377 7.775 C.3 1 UNK1 0
359 C2 23.246 4.764 8.388 C.3 1 UNK1 0
360 C3 22.677 3.626 7.818 C.3 1 UNK1 0
361 H1 23.049 3.255 7.075 H 1 UNK1 0
362 O1 21.363 6.366 11.862 O.3 1 UNK1 0
363 C1 20.927 5.377 11.313 C.3 1 UNK1 0
364 C2 21.539 4.764 10.095 C.3 1 UNK1 0
365 O1 19.937 4.941 11.862 O.3 1 UNK1 0
366 C3 22.677 5.333 9.526 C.3 1 UNK1 0
367 H1 23.049 6.076 9.897 H 1 UNK1 0
368 O1 19.937 1.29 8.211 O.3 1 UNK1 0
369 C1 7.775 20.927 1.839 C.3 1 UNK1 0
370 C2 8.388 21.539 3.057 C.3 1 UNK1 0
371 C3 9.526 20.97 3.626 C.3 1 UNK1 0
372 H1 9.897 20.227 3.255 H 1 UNK1 0
373 O1 8.211 25.013 6.366 O.3 1 UNK1 0
374 C1 7.775 24.464 5.377 C.3 1 UNK1 0
375 C2 8.388 23.246 4.764 C.3 1 UNK1 0
376 C3 7.818 22.677 3.626 C.3 1 UNK1 0
377 H1 7.075 23.049 3.255 H 1 UNK1 0
378 O1 11.862 21.363 6.366 O.3 1 UNK1 0
379 C1 11.313 20.927 5.377 C.3 1 UNK1 0
380 C2 10.095 21.539 4.764 C.3 1 UNK1 0
381 O1 11.862 19.937 4.941 O.3 1 UNK1 0
382 C3 9.526 22.677 5.333 C.3 1 UNK1 0
383 H1 9.897 23.049 6.076 H 1 UNK1 0
384 O1 8.211 19.937 1.29 O.3 1 UNK1 0
385 C1 5.377 24.464 7.775 C.3 1 UNK1 0
386 C2 4.764 23.246 8.388 C.3 1 UNK1 0
387 C3 5.333 22.677 9.526 C.3 1 UNK1 0
388 H1 6.076 23.049 9.897 H 1 UNK1 0
389 O1 1.29 19.937 8.211 O.3 1 UNK1 0
390 C1 1.839 20.927 7.775 C.3 1 UNK1 0
391 C2 3.057 21.539 8.388 C.3 1 UNK1 0
392 C3 3.626 22.677 7.818 C.3 1 UNK1 0
393 H1 3.255 23.049 7.075 H 1 UNK1 0
394 O1 4.941 19.937 11.862 O.3 1 UNK1 0
395 C1 5.377 20.927 11.313 C.3 1 UNK1 0
396 C2 4.764 21.539 10.095 C.3 1 UNK1 0
397 O1 6.366 21.363 11.862 O.3 1 UNK1 0
398 C3 3.626 20.97 9.526 C.3 1 UNK1 0
399 H1 3.255 20.227 9.897 H 1 UNK1 0
400 O1 6.366 25.013 8.211 O.3 1 UNK1 0
401 C1 18.528 20.927 24.464 C.3 1 UNK1 0
402 C2 17.916 21.539 23.246 C.3 1 UNK1 0
403 C3 16.778 20.97 22.677 C.3 1 UNK1 0
404 H1 16.406 20.227 23.049 H 1 UNK1 0
405 O1 18.092 25.013 19.937 O.3 1 UNK1 0
406 C1 18.528 24.464 20.927 C.3 1 UNK1 0
407 C2 17.916 23.246 21.539 C.3 1 UNK1 0
408 C3 18.485 22.677 22.677 C.3 1 UNK1 0
409 H1 19.228 23.049 23.049 H 1 UNK1 0
410 O1 14.442 21.363 19.937 O.3 1 UNK1 0
411 C1 14.991 20.927 20.927 C.3 1 UNK1 0
412 C2 16.209 21.539 21.539 C.3 1 UNK1 0
413 O1 14.442 19.937 21.363 O.3 1 UNK1 0
414 C3 16.778 22.677 20.97 C.3 1 UNK1 0
415 H1 16.406 23.049 20.227 H 1 UNK1 0
416 O1 18.092 19.937 25.013 O.3 1 UNK1 0
417 C1 20.927 24.464 18.528 C.3 1 UNK1 0
418 C2 21.539 23.246 17.916 C.3 1 UNK1 0
419 C3 20.97 22.677 16.778 C.3 1 UNK1 0
420 H1 20.227 23.049 16.406 H 1 UNK1 0
421 O1 25.013 19.937 18.092 O.3 1 UNK1 0
422 C1 24.464 20.927 18.528 C.3 1 UNK1 0
423 C2 23.246 21.539 17.916 C.3 1 UNK1 0
424 C3 22.677 22.677 18.485 C.3 1 UNK1 0
425 H1 23.049 23.049 19.228 H 1 UNK1 0
426 O1 21.363 19.937 14.442 O.3 1 UNK1 0
427 C1 20.927 20.927 14.991 C.3 1 UNK1 0
428 C2 21.539 21.539 16.209 C.3 1 UNK1 0
429 O1 19.937 21.363 14.442 O.3 1 UNK1 0
430 C3 22.677 20.97 16.778 C.3 1 UNK1 0
431 H1 23.049 20.227 16.406 H 1 UNK1 0
432 O1 19.937 25.013 18.092 O.3 1 UNK1 0
433 C1 7.775 5.377 24.464 C.3 1 UNK1 0
434 C2 8.388 4.764 23.246 C.3 1 UNK1 0
435 C3 9.526 5.333 22.677 C.3 1 UNK1 0
436 H1 9.897 6.076 23.049 H 1 UNK1 0
437 O1 8.211 1.29 19.937 O.3 1 UNK1 0
438 C1 7.775 1.839 20.927 C.3 1 UNK1 0
439 C2 8.388 3.057 21.539 C.3 1 UNK1 0
440 C3 7.818 3.626 22.677 C.3 1 UNK1 0
441 H1 7.075 3.255 23.049 H 1 UNK1 0
442 O1 11.862 4.941 19.937 O.3 1 UNK1 0
443 C1 11.313 5.377 20.927 C.3 1 UNK1 0
444 C2 10.095 4.764 21.539 C.3 1 UNK1 0
445 O1 11.862 6.366 21.363 O.3 1 UNK1 0
446 C3 9.526 3.626 20.97 C.3 1 UNK1 0
447 H1 9.897 3.255 20.227 H 1 UNK1 0
448 O1 8.211 6.366 25.013 O.3 1 UNK1 0
449 C1 5.377 1.839 18.528 C.3 1 UNK1 0
450 C2 4.764 3.057 17.916 C.3 1 UNK1 0
451 C3 5.333 3.626 16.778 C.3 1 UNK1 0
452 H1 6.076 3.255 16.406 H 1 UNK1 0
453 O1 1.29 6.366 18.092 O.3 1 UNK1 0
454 C1 1.839 5.377 18.528 C.3 1 UNK1 0
455 C2 3.057 4.764 17.916 C.3 1 UNK1 0
456 C3 3.626 3.626 18.485 C.3 1 UNK1 0
457 H1 3.255 3.255 19.228 H 1 UNK1 0
458 O1 4.941 6.366 14.442 O.3 1 UNK1 0
459 C1 5.377 5.377 14.991 C.3 1 UNK1 0
460 C2 4.764 4.764 16.209 C.3 1 UNK1 0
461 O1 6.366 4.941 14.442 O.3 1 UNK1 0
462 C3 3.626 5.333 16.778 C.3 1 UNK1 0
463 H1 3.255 6.076 16.406 H 1 UNK1 0
464 O1 6.366 1.29 18.092 O.3 1 UNK1 0
465 C1 1.839 18.528 5.377 C.3 1 UNK1 0
466 C2 3.057 17.916 4.764 C.3 1 UNK1 0
467 C3 3.626 16.778 5.333 C.3 1 UNK1 0
468 H1 3.255 16.406 6.076 H 1 UNK1 0
469 O1 6.366 18.092 1.29 O.3 1 UNK1 0
470 C1 5.377 18.528 1.839 C.3 1 UNK1 0
471 C2 4.764 17.916 3.057 C.3 1 UNK1 0
472 C3 3.626 18.485 3.626 C.3 1 UNK1 0
473 H1 3.255 19.228 3.255 H 1 UNK1 0
474 O1 6.366 14.442 4.941 O.3 1 UNK1 0
475 C1 5.377 14.991 5.377 C.3 1 UNK1 0
476 C2 4.764 16.209 4.764 C.3 1 UNK1 0
477 O1 4.941 14.442 6.366 O.3 1 UNK1 0
478 C3 5.333 16.778 3.626 C.3 1 UNK1 0
479 H1 6.076 16.406 3.255 H 1 UNK1 0
480 O1 1.29 18.092 6.366 O.3 1 UNK1 0
481 C1 24.464 18.528 20.927 C.3 1 UNK1 0
482 C2 23.246 17.916 21.539 C.3 1 UNK1 0
483 C3 22.677 16.778 20.97 C.3 1 UNK1 0
484 H1 23.049 16.406 20.227 H 1 UNK1 0
485 O1 19.937 18.092 25.013 O.3 1 UNK1 0
486 C1 20.927 18.528 24.464 C.3 1 UNK1 0
487 C2 21.539 17.916 23.246 C.3 1 UNK1 0
488 C3 22.677 18.485 22.677 C.3 1 UNK1 0
489 H1 23.049 19.228 23.049 H 1 UNK1 0
490 O1 19.937 14.442 21.363 O.3 1 UNK1 0
491 C1 20.927 14.991 20.927 C.3 1 UNK1 0
492 C2 21.539 16.209 21.539 C.3 1 UNK1 0
493 O1 21.363 14.442 19.937 O.3 1 UNK1 0
494 C3 20.97 16.778 22.677 C.3 1 UNK1 0
495 H1 20.227 16.406 23.049 H 1 UNK1 0
496 O1 25.013 18.092 19.937 O.3 1 UNK1 0
497 C1 24.464 7.775 5.377 C.3 1 UNK1 0
498 C2 23.246 8.388 4.764 C.3 1 UNK1 0
499 C3 22.677 9.526 5.333 C.3 1 UNK1 0
500 H1 23.049 9.897 6.076 H 1 UNK1 0
501 O1 19.937 8.211 1.29 O.3 1 UNK1 0
502 C1 20.927 7.775 1.839 C.3 1 UNK1 0
503 C2 21.539 8.388 3.057 C.3 1 UNK1 0
504 C3 22.677 7.818 3.626 C.3 1 UNK1 0
505 H1 23.049 7.075 3.255 H 1 UNK1 0
506 O1 19.937 11.862 4.941 O.3 1 UNK1 0
507 C1 20.927 11.313 5.377 C.3 1 UNK1 0
508 C2 21.539 10.095 4.764 C.3 1 UNK1 0
509 O1 21.363 11.862 6.366 O.3 1 UNK1 0
510 C3 20.97 9.526 3.626 C.3 1 UNK1 0
511 H1 20.227 9.897 3.255 H 1 UNK1 0
512 O1 25.013 8.211 6.366 O.3 1 UNK1 0
513 C1 1.839 7.775 20.927 C.3 1 UNK1 0
514 C2 3.057 8.388 21.539 C.3 1 UNK1 0
515 C3 3.626 9.526 20.97 C.3 1 UNK1 0
516 H1 3.255 9.897 20.227 H 1 UNK1 0
517 O1 6.366 8.211 25.013 O.3 1 UNK1 0
518 C1 5.377 7.775 24.464 C.3 1 UNK1 0
519 C2 4.764 8.388 23.246 C.3 1 UNK1 0
520 C3 3.626 7.818 22.677 C.3 1 UNK1 0
521 H1 3.255 7.075 23.049 H 1 UNK1 0
522 O1 6.366 11.862 21.363 O.3 1 UNK1 0
523 C1 5.377 11.313 20.927 C.3 1 UNK1 0
524 C2 4.764 10.095 21.539 C.3 1 UNK1 0
525 O1 4.941 11.862 19.937 O.3 1 UNK1 0
526 C3 5.333 9.526 22.677 C.3 1 UNK1 0
527 H1 6.076 9.897 23.049 H 1 UNK1 0
528 O1 1.29 8.211 19.937 O.3 1 UNK1 0
529 O2 4.124 9.027 13.152 O.3 1 UNK1 0
530 O2 0 9.027 9.027 O.3 1 UNK1 0
531 O2 4.124 13.152 9.027 O.3 1 UNK1 0
532 O1 6.785 11.862 8.211 O.3 1 UNK1 0
533 O1 6.785 8.211 14.442 O.3 1 UNK1 0
534 O1 6.785 14.442 8.211 O.3 1 UNK1 0
535 O1 6.785 8.211 11.862 O.3 1 UNK1 0
536 O2 26.303 9.027 9.027 O.3 1 UNK1 0
537 O2 0 17.276 9.027 O.3 1 UNK1 0
538 O2 22.179 17.276 13.152 O.3 1 UNK1 0
539 O2 26.303 17.276 9.027 O.3 1 UNK1 0
540 O2 22.179 13.152 9.027 O.3 1 UNK1 0
541 O1 19.518 14.442 8.211 O.3 1 UNK1 0
542 O1 19.518 18.092 14.442 O.3 1 UNK1 0
543 O1 19.518 11.862 8.211 O.3 1 UNK1 0
544 O1 19.518 18.092 11.862 O.3 1 UNK1 0
545 O2 0 9.027 17.276 O.3 1 UNK1 0
546 O2 22.179 9.027 13.152 O.3 1 UNK1 0
547 O2 26.303 9.027 17.276 O.3 1 UNK1 0
548 O2 22.179 13.152 17.276 O.3 1 UNK1 0
549 O1 19.518 11.862 18.092 O.3 1 UNK1 0
550 O1 19.518 8.211 11.862 O.3 1 UNK1 0
551 O1 19.518 14.442 18.092 O.3 1 UNK1 0
552 O1 19.518 8.211 14.442 O.3 1 UNK1 0
553 O2 4.124 17.276 13.152 O.3 1 UNK1 0
554 O2 0 17.276 17.276 O.3 1 UNK1 0
555 O2 4.124 13.152 17.276 O.3 1 UNK1 0
556 O1 6.785 14.442 18.092 O.3 1 UNK1 0
557 O1 6.785 18.092 11.862 O.3 1 UNK1 0
558 O1 6.785 11.862 18.092 O.3 1 UNK1 0
559 O1 6.785 18.092 14.442 O.3 1 UNK1 0
560 O2 26.303 17.276 17.276 O.3 1 UNK1 0
561 C1 18.528 14.991 7.775 C.3 1 UNK1 0
562 C2 17.916 16.209 8.388 C.3 1 UNK1 0
563 C3 16.778 16.778 7.818 C.3 1 UNK1 0
564 H1 16.406 16.406 7.075 H 1 UNK1 0
565 O1 18.092 19.518 11.862 O.3 1 UNK1 0
566 C1 18.528 18.528 11.313 C.3 1 UNK1 0
567 C2 17.916 17.916 10.095 C.3 1 UNK1 0
568 C3 18.485 16.778 9.526 C.3 1 UNK1 0
569 H1 19.228 16.406 9.897 H 1 UNK1 0
570 O1 14.442 19.518 8.211 O.3 1 UNK1 0
571 C1 14.991 18.528 7.775 C.3 1 UNK1 0
572 C2 16.209 17.916 8.388 C.3 1 UNK1 0
573 O1 14.442 18.092 6.785 O.3 1 UNK1 0
574 C3 16.778 18.485 9.526 C.3 1 UNK1 0
575 H1 16.406 19.228 9.897 H 1 UNK1 0
576 O1 18.092 14.442 6.785 O.3 1 UNK1 0
577 C1 18.528 11.313 18.528 C.3 1 UNK1 0
578 C2 17.916 10.095 17.916 C.3 1 UNK1 0
579 C3 16.778 9.526 18.485 C.3 1 UNK1 0
580 H1 16.406 9.897 19.228 H 1 UNK1 0
581 O1 18.092 6.785 14.442 O.3 1 UNK1 0
582 C1 18.528 7.775 14.991 C.3 1 UNK1 0
583 C2 17.916 8.388 16.209 C.3 1 UNK1 0
584 C3 18.485 9.526 16.778 C.3 1 UNK1 0
585 H1 19.228 9.897 16.406 H 1 UNK1 0
586 O1 14.442 6.785 18.092 O.3 1 UNK1 0
587 C1 14.991 7.775 18.528 C.3 1 UNK1 0
588 C2 16.209 8.388 17.916 C.3 1 UNK1 0
589 O1 14.442 8.211 19.518 O.3 1 UNK1 0
590 C3 16.778 7.818 16.778 C.3 1 UNK1 0
591 H1 16.406 7.075 16.406 H 1 UNK1 0
592 O1 18.092 11.862 19.518 O.3 1 UNK1 0
593 C1 7.775 11.313 7.775 C.3 1 UNK1 0
594 C2 8.388 10.095 8.388 C.3 1 UNK1 0
595 C3 9.526 9.526 7.818 C.3 1 UNK1 0
596 H1 9.897 9.897 7.075 H 1 UNK1 0
597 O1 8.211 6.785 11.862 O.3 1 UNK1 0
598 C1 7.775 7.775 11.313 C.3 1 UNK1 0
599 C2 8.388 8.388 10.095 C.3 1 UNK1 0
600 C3 7.818 9.526 9.526 C.3 1 UNK1 0
601 H1 7.075 9.897 9.897 H 1 UNK1 0
602 O1 11.862 6.785 8.211 O.3 1 UNK1 0
603 C1 11.313 7.775 7.775 C.3 1 UNK1 0
604 C2 10.095 8.388 8.388 C.3 1 UNK1 0
605 O1 11.862 8.211 6.785 O.3 1 UNK1 0
606 C3 9.526 7.818 9.526 C.3 1 UNK1 0
607 H1 9.897 7.075 9.897 H 1 UNK1 0
608 O1 8.211 11.862 6.785 O.3 1 UNK1 0
609 C1 7.775 14.991 18.528 C.3 1 UNK1 0
610 C2 8.388 16.209 17.916 C.3 1 UNK1 0
611 C3 9.526 16.778 18.485 C.3 1 UNK1 0
612 H1 9.897 16.406 19.228 H 1 UNK1 0
613 O1 8.211 19.518 14.442 O.3 1 UNK1 0
614 C1 7.775 18.528 14.991 C.3 1 UNK1 0
615 C2 8.388 17.916 16.209 C.3 1 UNK1 0
616 C3 7.818 16.778 16.778 C.3 1 UNK1 0
617 H1 7.075 16.406 16.406 H 1 UNK1 0
618 O1 11.862 19.518 18.092 O.3 1 UNK1 0
619 C1 11.313 18.528 18.528 C.3 1 UNK1 0
620 C2 10.095 17.916 17.916 C.3 1 UNK1 0
621 O1 11.862 18.092 19.518 O.3 1 UNK1 0
622 C3 9.526 18.485 16.778 C.3 1 UNK1 0
623 H1 9.897 19.228 16.406 H 1 UNK1 0
624 O1 8.211 14.442 19.518 O.3 1 UNK1 0
625 C1 18.528 18.528 14.991 C.3 1 UNK1 0
626 C2 17.916 17.916 16.209 C.3 1 UNK1 0
627 C3 16.778 18.485 16.778 C.3 1 UNK1 0
628 H1 16.406 19.228 16.406 H 1 UNK1 0
629 O1 18.092 14.442 19.518 O.3 1 UNK1 0
630 C1 18.528 14.991 18.528 C.3 1 UNK1 0
631 C2 17.916 16.209 17.916 C.3 1 UNK1 0
632 C3 18.485 16.778 16.778 C.3 1 UNK1 0
633 H1 19.228 16.406 16.406 H 1 UNK1 0
634 O1 14.442 18.092 19.518 O.3 1 UNK1 0
635 C1 14.991 18.528 18.528 C.3 1 UNK1 0
636 C2 16.209 17.916 17.916 C.3 1 UNK1 0
637 O1 14.442 19.518 18.092 O.3 1 UNK1 0
638 C3 16.778 16.778 18.485 C.3 1 UNK1 0
639 H1 16.406 16.406 19.228 H 1 UNK1 0
640 O1 18.092 19.518 14.442 O.3 1 UNK1 0
641 C1 7.775 7.775 14.991 C.3 1 UNK1 0
642 C2 8.388 8.388 16.209 C.3 1 UNK1 0
643 C3 9.526 7.818 16.778 C.3 1 UNK1 0
644 H1 9.897 7.075 16.406 H 1 UNK1 0
645 O1 8.211 11.862 19.518 O.3 1 UNK1 0
646 C1 7.775 11.313 18.528 C.3 1 UNK1 0
647 C2 8.388 10.095 17.916 C.3 1 UNK1 0
648 C3 7.818 9.526 16.778 C.3 1 UNK1 0
649 H1 7.075 9.897 16.406 H 1 UNK1 0
650 O1 11.862 8.211 19.518 O.3 1 UNK1 0
651 C1 11.313 7.775 18.528 C.3 1 UNK1 0
652 C2 10.095 8.388 17.916 C.3 1 UNK1 0
653 O1 11.862 6.785 18.092 O.3 1 UNK1 0
654 C3 9.526 9.526 18.485 C.3 1 UNK1 0
655 H1 9.897 9.897 19.228 H 1 UNK1 0
656 O1 8.211 6.785 14.442 O.3 1 UNK1 0
657 C1 18.528 7.775 11.313 C.3 1 UNK1 0
658 C2 17.916 8.388 10.095 C.3 1 UNK1 0
659 C3 16.778 7.818 9.526 C.3 1 UNK1 0
660 H1 16.406 7.075 9.897 H 1 UNK1 0
661 O1 18.092 11.862 6.785 O.3 1 UNK1 0
662 C1 18.528 11.313 7.775 C.3 1 UNK1 0
663 C2 17.916 10.095 8.388 C.3 1 UNK1 0
664 C3 18.485 9.526 9.526 C.3 1 UNK1 0
665 H1 19.228 9.897 9.897 H 1 UNK1 0
666 O1 14.442 8.211 6.785 O.3 1 UNK1 0
667 C1 14.991 7.775 7.775 C.3 1 UNK1 0
668 C2 16.209 8.388 8.388 C.3 1 UNK1 0
669 O1 14.442 6.785 8.211 O.3 1 UNK1 0
670 C3 16.778 9.526 7.818 C.3 1 UNK1 0
671 H1 16.406 9.897 7.075 H 1 UNK1 0
672 O1 18.092 6.785 11.862 O.3 1 UNK1 0
673 C1 7.775 18.528 11.313 C.3 1 UNK1 0
674 C2 8.388 17.916 10.095 C.3 1 UNK1 0
675 C3 9.526 18.485 9.526 C.3 1 UNK1 0
676 H1 9.897 19.228 9.897 H 1 UNK1 0
677 O1 8.211 14.442 6.785 O.3 1 UNK1 0
678 C1 7.775 14.991 7.775 C.3 1 UNK1 0
679 C2 8.388 16.209 8.388 C.3 1 UNK1 0
680 C3 7.818 16.778 9.526 C.3 1 UNK1 0
681 H1 7.075 16.406 9.897 H 1 UNK1 0
682 O1 11.862 18.092 6.785 O.3 1 UNK1 0
683 C1 11.313 18.528 7.775 C.3 1 UNK1 0
684 C2 10.095 17.916 8.388 C.3 1 UNK1 0
685 O1 11.862 19.518 8.211 O.3 1 UNK1 0
686 C3 9.526 16.778 7.818 C.3 1 UNK1 0
687 H1 9.897 16.406 7.075 H 1 UNK1 0
688 O1 8.211 19.518 11.862 O.3 1 UNK1 0
689 O2 17.276 0 9.027 O.3 1 UNK1 0
690 O2 17.276 22.179 13.152 O.3 1 UNK1 0
691 O2 13.152 22.179 9.027 O.3 1 UNK1 0
692 O2 17.276 26.303 9.027 O.3 1 UNK1 0
693 O2 9.027 4.124 13.152 O.3 1 UNK1 0
694 O2 13.152 4.124 9.027 O.3 1 UNK1 0
695 O2 9.027 0 9.027 O.3 1 UNK1 0
696 O2 9.027 26.303 9.027 O.3 1 UNK1 0
697 O2 9.027 0 17.276 O.3 1 UNK1 0
698 O2 9.027 22.179 13.152 O.3 1 UNK1 0
699 O2 13.152 22.179 17.276 O.3 1 UNK1 0
700 O2 9.027 26.303 17.276 O.3 1 UNK1 0
701 O2 17.276 4.124 13.152 O.3 1 UNK1 0
702 O2 13.152 4.124 17.276 O.3 1 UNK1 0
703 O2 17.276 0 17.276 O.3 1 UNK1 0
704 O2 17.276 26.303 17.276 O.3 1 UNK1 0
705 O2 17.276 9.027 0 O.3 1 UNK1 0
706 O2 17.276 9.027 26.303 O.3 1 UNK1 0
707 O2 13.152 9.027 22.179 O.3 1 UNK1 0
708 O2 17.276 13.152 22.179 O.3 1 UNK1 0
709 O2 9.027 17.276 0 O.3 1 UNK1 0
710 O2 9.027 17.276 26.303 O.3 1 UNK1 0
711 O2 13.152 17.276 22.179 O.3 1 UNK1 0
712 O2 9.027 13.152 22.179 O.3 1 UNK1 0
713 O2 9.027 9.027 0 O.3 1 UNK1 0
714 O2 13.152 9.027 4.124 O.3 1 UNK1 0
715 O2 9.027 13.152 4.124 O.3 1 UNK1 0
716 O2 9.027 9.027 26.303 O.3 1 UNK1 0
717 O2 17.276 17.276 0 O.3 1 UNK1 0
718 O2 13.152 17.276 4.124 O.3 1 UNK1 0
719 O2 17.276 13.152 4.124 O.3 1 UNK1 0
720 O2 17.276 17.276 26.303 O.3 1 UNK1 0
@<TRIPOS>BOND
1 2 1 1
2 4 1 1
3 4 449 1
4 5 1 1
5 5 438 1
6 7 6 1
7 9 6 1
8 9 369 1
9 10 6 1
10 10 470 1
11 12 11 1
12 12 14 1
13 13 11 1
14 14 15 1
15 14 29 1
16 15 16 1
17 15 21 1
18 16 17 1
19 16 25 1
20 18 19 1
21 18 54 1
22 19 20 1
23 19 30 1
24 20 21 1
25 20 27 1
26 21 22 1
27 23 24 1
28 23 55 1
29 24 25 1
30 24 26 1
31 25 27 1
32 26 59 1
33 27 28 1
34 29 58 1
35 30 31 1
36 32 31 1
37 32 34 1
38 33 31 1
39 34 35 1
40 34 49 1
41 35 36 1
42 35 41 1
43 36 37 1
44 36 45 1
45 38 39 1
46 38 57 1
47 39 40 1
48 39 50 1
49 40 41 1
50 40 47 1
51 41 42 1
52 43 44 1
53 43 56 1
54 44 45 1
55 44 46 1
56 45 47 1
57 46 53 1
58 47 48 1
59 49 54 1
60 50 51 1
61 52 51 1
62 53 557 1
63 53 559 1
64 55 556 1
65 55 558 1
66 56 688 1
67 56 698 1
68 59 645 1
69 59 712 1
70 60 51 1
71 60 301 1
72 61 11 1
73 61 306 1
74 63 62 1
75 65 62 1
76 65 481 1
77 66 62 1
78 66 422 1
79 68 67 1
80 70 67 1
81 70 513 1
82 71 67 1
83 71 454 1
84 73 72 1
85 75 72 1
86 75 337 1
87 76 72 1
88 76 502 1
89 78 77 1
90 78 80 1
91 79 77 1
92 80 81 1
93 80 95 1
94 81 82 1
95 81 87 1
96 82 83 1
97 82 91 1
98 84 85 1
99 84 120 1
100 85 86 1
101 85 96 1
102 86 87 1
103 86 93 1
104 87 88 1
105 89 90 1
106 89 121 1
107 90 91 1
108 90 92 1
109 91 93 1
110 92 125 1
111 93 94 1
112 95 124 1
113 96 97 1
114 98 97 1
115 98 100 1
116 99 97 1
117 100 101 1
118 100 115 1
119 101 102 1
120 101 107 1
121 102 103 1
122 102 111 1
123 104 105 1
124 104 123 1
125 105 106 1
126 105 116 1
127 106 107 1
128 106 113 1
129 107 108 1
130 109 110 1
131 109 122 1
132 110 111 1
133 110 112 1
134 111 113 1
135 112 119 1
136 113 114 1
137 115 120 1
138 116 117 1
139 118 117 1
140 119 550 1
141 119 552 1
142 121 549 1
143 121 551 1
144 122 672 1
145 122 701 1
146 125 629 1
147 125 708 1
148 126 117 1
149 126 265 1
150 127 77 1
151 127 270 1
152 129 128 1
153 131 128 1
154 131 417 1
155 132 128 1
156 132 406 1
157 134 133 1
158 136 133 1
159 136 465 1
160 137 133 1
161 137 390 1
162 139 138 1
163 141 138 1
164 141 353 1
165 142 138 1
166 142 342 1
167 144 143 1
168 144 146 1
169 145 143 1
170 146 147 1
171 146 161 1
172 147 148 1
173 147 153 1
174 148 149 1
175 148 157 1
176 150 151 1
177 150 186 1
178 151 152 1
179 151 162 1
180 152 153 1
181 152 159 1
182 153 154 1
183 155 156 1
184 155 187 1
185 156 157 1
186 156 158 1
187 157 159 1
188 158 191 1
189 159 160 1
190 161 190 1
191 162 163 1
192 164 163 1
193 164 166 1
194 165 163 1
195 166 167 1
196 166 181 1
197 167 168 1
198 167 173 1
199 168 169 1
200 168 177 1
201 170 171 1
202 170 189 1
203 171 172 1
204 171 182 1
205 172 173 1
206 172 179 1
207 173 174 1
208 175 176 1
209 175 188 1
210 176 177 1
211 176 178 1
212 177 179 1
213 178 185 1
214 179 180 1
215 181 186 1
216 182 183 1
217 184 183 1
218 185 542 1
219 185 544 1
220 187 541 1
221 187 543 1
222 188 640 1
223 188 690 1
224 191 661 1
225 191 719 1
226 192 183 1
227 192 283 1
228 193 143 1
229 193 288 1
230 195 194 1
231 197 194 1
232 197 401 1
233 198 194 1
234 198 486 1
235 200 199 1
236 200 202 1
237 201 199 1
238 202 203 1
239 202 217 1
240 203 204 1
241 203 209 1
242 204 205 1
243 204 213 1
244 206 207 1
245 206 242 1
246 207 208 1
247 207 218 1
248 208 209 1
249 208 215 1
250 209 210 1
251 211 212 1
252 211 243 1
253 212 213 1
254 212 214 1
255 213 215 1
256 214 247 1
257 215 216 1
258 217 246 1
259 218 219 1
260 220 219 1
261 220 222 1
262 221 219 1
263 222 223 1
264 222 237 1
265 223 224 1
266 223 229 1
267 224 225 1
268 224 233 1
269 226 227 1
270 226 245 1
271 227 228 1
272 227 238 1
273 228 229 1
274 228 235 1
275 229 230 1
276 231 232 1
277 231 244 1
278 232 233 1
279 232 234 1
280 233 235 1
281 234 241 1
282 235 236 1
283 237 242 1
284 238 239 1
285 240 239 1
286 241 533 1
287 241 535 1
288 243 532 1
289 243 534 1
290 244 656 1
291 244 693 1
292 247 677 1
293 247 715 1
294 248 239 1
295 248 319 1
296 249 199 1
297 249 324 1
298 251 250 1
299 253 250 1
300 253 433 1
301 254 250 1
302 254 518 1
303 256 255 1
304 258 255 1
305 258 385 1
306 259 255 1
307 259 374 1
308 261 260 1
309 263 260 1
310 263 497 1
311 264 260 1
312 264 358 1
313 265 266 1
314 265 280 1
315 266 267 1
316 266 272 1
317 267 268 1
318 267 276 1
319 269 124 1
320 269 270 1
321 270 271 1
322 271 272 1
323 271 278 1
324 272 273 1
325 274 275 1
326 274 282 1
327 275 276 1
328 275 277 1
329 276 278 1
330 277 281 1
331 278 279 1
332 280 123 1
333 281 653 1
334 281 702 1
335 282 650 1
336 282 707 1
337 283 284 1
338 283 298 1
339 284 285 1
340 284 290 1
341 285 286 1
342 285 294 1
343 287 190 1
344 287 288 1
345 288 289 1
346 289 290 1
347 289 296 1
348 290 291 1
349 292 293 1
350 292 300 1
351 293 294 1
352 293 295 1
353 294 296 1
354 295 299 1
355 296 297 1
356 298 189 1
357 299 685 1
358 299 691 1
359 300 682 1
360 300 718 1
361 301 302 1
362 301 316 1
363 302 303 1
364 302 308 1
365 303 304 1
366 303 312 1
367 305 58 1
368 305 306 1
369 306 307 1
370 307 308 1
371 307 314 1
372 308 309 1
373 310 311 1
374 310 318 1
375 311 312 1
376 311 313 1
377 312 314 1
378 313 317 1
379 314 315 1
380 316 57 1
381 317 637 1
382 317 699 1
383 318 634 1
384 318 711 1
385 319 320 1
386 319 334 1
387 320 321 1
388 320 326 1
389 321 322 1
390 321 330 1
391 323 246 1
392 323 324 1
393 324 325 1
394 325 326 1
395 325 332 1
396 326 327 1
397 328 329 1
398 328 336 1
399 329 330 1
400 329 331 1
401 330 332 1
402 331 335 1
403 332 333 1
404 334 245 1
405 335 669 1
406 335 694 1
407 336 666 1
408 336 714 1
409 337 338 1
410 337 352 1
411 338 339 1
412 338 344 1
413 339 340 1
414 339 348 1
415 341 140 1
416 341 342 1
417 342 343 1
418 343 344 1
419 343 350 1
420 344 345 1
421 346 335 1
422 346 347 1
423 347 348 1
424 347 349 1
425 348 350 1
426 349 336 1
427 350 351 1
428 352 74 1
429 353 354 1
430 353 368 1
431 354 355 1
432 354 360 1
433 355 356 1
434 355 364 1
435 357 262 1
436 357 358 1
437 358 359 1
438 359 360 1
439 359 366 1
440 360 361 1
441 362 119 1
442 362 363 1
443 363 364 1
444 363 365 1
445 364 366 1
446 365 122 1
447 366 367 1
448 368 140 1
449 369 370 1
450 369 384 1
451 370 371 1
452 370 376 1
453 371 372 1
454 371 380 1
455 373 257 1
456 373 374 1
457 374 375 1
458 375 376 1
459 375 382 1
460 376 377 1
461 378 299 1
462 378 379 1
463 379 380 1
464 379 381 1
465 380 382 1
466 381 300 1
467 382 383 1
468 384 8 1
469 385 386 1
470 385 400 1
471 386 387 1
472 386 392 1
473 387 388 1
474 387 396 1
475 389 135 1
476 389 390 1
477 390 391 1
478 391 392 1
479 391 398 1
480 392 393 1
481 394 53 1
482 394 395 1
483 395 396 1
484 395 397 1
485 396 398 1
486 397 56 1
487 398 399 1
488 400 257 1
489 401 402 1
490 401 416 1
491 402 403 1
492 402 408 1
493 403 404 1
494 403 412 1
495 405 130 1
496 405 406 1
497 406 407 1
498 407 408 1
499 407 414 1
500 408 409 1
501 410 317 1
502 410 411 1
503 411 412 1
504 411 413 1
505 412 414 1
506 413 318 1
507 414 415 1
508 416 196 1
509 417 418 1
510 417 432 1
511 418 419 1
512 418 424 1
513 419 420 1
514 419 428 1
515 421 64 1
516 421 422 1
517 422 423 1
518 423 424 1
519 423 430 1
520 424 425 1
521 426 185 1
522 426 427 1
523 427 428 1
524 427 429 1
525 428 430 1
526 429 188 1
527 430 431 1
528 432 130 1
529 433 434 1
530 433 448 1
531 434 435 1
532 434 440 1
533 435 436 1
534 435 444 1
535 437 3 1
536 437 438 1
537 438 439 1
538 439 440 1
539 439 446 1
540 440 441 1
541 442 281 1
542 442 443 1
543 443 444 1
544 443 445 1
545 444 446 1
546 445 282 1
547 446 447 1
548 448 252 1
549 449 450 1
550 449 464 1
551 450 451 1
552 450 456 1
553 451 452 1
554 451 460 1
555 453 69 1
556 453 454 1
557 454 455 1
558 455 456 1
559 455 462 1
560 456 457 1
561 458 241 1
562 458 459 1
563 459 460 1
564 459 461 1
565 460 462 1
566 461 244 1
567 462 463 1
568 464 3 1
569 465 466 1
570 465 480 1
571 466 467 1
572 466 472 1
573 467 468 1
574 467 476 1
575 469 8 1
576 469 470 1
577 470 471 1
578 471 472 1
579 471 478 1
580 472 473 1
581 474 247 1
582 474 475 1
583 475 476 1
584 475 477 1
585 476 478 1
586 477 243 1
587 478 479 1
588 480 135 1
589 481 482 1
590 481 496 1
591 482 483 1
592 482 488 1
593 483 484 1
594 483 492 1
595 485 196 1
596 485 486 1
597 486 487 1
598 487 488 1
599 487 494 1
600 488 489 1
601 490 125 1
602 490 491 1
603 491 492 1
604 491 493 1
605 492 494 1
606 493 121 1
607 494 495 1
608 496 64 1
609 497 498 1
610 497 512 1
611 498 499 1
612 498 504 1
613 499 500 1
614 499 508 1
615 501 74 1
616 501 502 1
617 502 503 1
618 503 504 1
619 503 510 1
620 504 505 1
621 506 191 1
622 506 507 1
623 507 508 1
624 507 509 1
625 508 510 1
626 509 187 1
627 510 511 1
628 512 262 1
629 513 514 1
630 513 528 1
631 514 515 1
632 514 520 1
633 515 516 1
634 515 524 1
635 517 252 1
636 517 518 1
637 518 519 1
638 519 520 1
639 519 526 1
640 520 521 1
641 522 59 1
642 522 523 1
643 523 524 1
644 523 525 1
645 524 526 1
646 525 55 1
647 526 527 1
648 528 69 1
649 529 241 1
650 530 242 1
651 531 243 1
652 532 593 1
653 533 641 1
654 534 678 1
655 535 598 1
656 536 262 1
657 537 135 1
658 538 185 1
659 539 186 1
660 540 187 1
661 541 561 1
662 542 625 1
663 543 662 1
664 544 566 1
665 545 69 1
666 546 119 1
667 547 120 1
668 548 121 1
669 549 577 1
670 550 657 1
671 551 630 1
672 552 582 1
673 553 53 1
674 554 54 1
675 555 55 1
676 556 609 1
677 557 673 1
678 558 646 1
679 559 614 1
680 560 64 1
681 561 562 1
682 561 576 1
683 562 563 1
684 562 568 1
685 563 564 1
686 563 572 1
687 565 188 1
688 565 566 1
689 566 567 1
690 567 568 1
691 567 574 1
692 568 569 1
693 570 299 1
694 570 571 1
695 571 572 1
696 571 573 1
697 572 574 1
698 573 300 1
699 574 575 1
700 576 191 1
701 577 578 1
702 577 592 1
703 578 579 1
704 578 584 1
705 579 580 1
706 579 588 1
707 581 122 1
708 581 582 1
709 582 583 1
710 583 584 1
711 583 590 1
712 584 585 1
713 586 281 1
714 586 587 1
715 587 588 1
716 587 589 1
717 588 590 1
718 589 282 1
719 590 591 1
720 592 125 1
721 593 594 1
722 593 608 1
723 594 595 1
724 594 600 1
725 595 596 1
726 595 604 1
727 597 244 1
728 597 598 1
729 598 599 1
730 599 600 1
731 599 606 1
732 600 601 1
733 602 335 1
734 602 603 1
735 603 604 1
736 603 605 1
737 604 606 1
738 605 336 1
739 606 607 1
740 608 247 1
741 609 610 1
742 609 624 1
743 610 611 1
744 610 616 1
745 611 612 1
746 611 620 1
747 613 56 1
748 613 614 1
749 614 615 1
750 615 616 1
751 615 622 1
752 616 617 1
753 618 317 1
754 618 619 1
755 619 620 1
756 619 621 1
757 620 622 1
758 621 318 1
759 622 623 1
760 624 59 1
761 625 626 1
762 625 640 1
763 626 627 1
764 626 632 1
765 627 628 1
766 627 636 1
767 629 630 1
768 630 631 1
769 631 632 1
770 631 638 1
771 632 633 1
772 634 635 1
773 635 636 1
774 635 637 1
775 636 638 1
776 638 639 1
777 641 642 1
778 641 656 1
779 642 643 1
780 642 648 1
781 643 644 1
782 643 652 1
783 645 646 1
784 646 647 1
785 647 648 1
786 647 654 1
787 648 649 1
788 650 651 1
789 651 652 1
790 651 653 1
791 652 654 1
792 654 655 1
793 657 658 1
794 657 672 1
795 658 659 1
796 658 664 1
797 659 660 1
798 659 668 1
799 661 662 1
800 662 663 1
801 663 664 1
802 663 670 1
803 664 665 1
804 666 667 1
805 667 668 1
806 667 669 1
807 668 670 1
808 670 671 1
809 673 674 1
810 673 688 1
811 674 675 1
812 674 680 1
813 675 676 1
814 675 684 1
815 677 678 1
816 678 679 1
817 679 680 1
818 679 686 1
819 680 681 1
820 682 683 1
821 683 684 1
822 683 685 1
823 684 686 1
824 686 687 1
825 689 140 1
826 692 189 1
827 695 245 1
828 696 257 1
829 697 3 1
830 700 57 1
831 703 123 1
832 704 130 1
833 705 74 1
834 706 124 1
835 709 8 1
836 710 58 1
837 713 246 1
838 716 252 1
839 717 190 1
840 720 196 1
841 1 3 1
842 6 8 1
843 11 58 1
844 31 54 1
845 51 57 1
846 53 56 1
847 55 59 1
848 62 64 1
849 67 69 1
850 72 74 1
851 77 124 1
852 97 120 1
853 117 123 1
854 119 122 1
855 121 125 1
856 128 130 1
857 133 135 1
858 138 140 1
859 143 190 1
860 163 186 1
861 183 189 1
862 185 188 1
863 187 191 1
864 194 196 1
865 199 246 1
866 219 242 1
867 239 245 1
868 241 244 1
869 243 247 1
870 250 252 1
871 255 257 1
872 260 262 1
873 281 282 1
874 299 300 1
875 317 318 1
876 335 336 1
@<TRIPOS>SUBSTRUCTURE
1 UNK1 1 **** **** C288
